# Supplementary material for: YELLOW LEAF AND DWARF 7, Encoding a Novel Ankyrin Domain-Containing Protein, Affects Chloroplast Development in Rice
Source: Genes (Basel). 2024 Sep 27;15(10):1267. doi: 10.3390/genes15101267 (PMC11507589; doi:10.3390/genes15101267)
Supplement: Supplementary file 1 [file genes-15-01267-s001.zip]

Archive with 3 entries (3 files):
- Additional file 2.xlsx
- Additional file 3.pdf
- Additional file 1.pdf
