# Supplementary material for: YELLOW LEAF AND DWARF 7, Encoding a Novel Ankyrin Domain-Containing Protein, Affects Chloroplast Development in Rice
Source: Genes (Basel). 2024 Sep 27;15(10):1267. doi: 10.3390/genes15101267 (PMC11507589; doi:10.3390/genes15101267)
Supplement: Supplementary file 1 [file genes-15-01267-s001.zip › Additional file 2.xlsx]

## Sheet: Sheet1
id	baseMean	baseMean_WT	baseMean_yld7	foldChange(yld7/WT)(yld7/WT)	log2FoldChange	pval	padj	Chromosome	Start Site	End Site	Direction	Length	Name	GO	KEGG	EC	Description
Os04g0429600	230.745	445.778	15.7121	0.0352465	-4.82638	3.56049e-71	9.39329e-67	4	21288252	21293643	-	2379	OsCslH3	GO:0000139;GO:0000139;GO:0005794;GO:0005794;GO:0005802;GO:0005802;GO:0005886;GO:0005886;GO:0009833;GO:0009833;GO:0016020;GO:0016020;GO:0016020;GO:0016021;GO:0016021;GO:0016740;GO:0016757;GO:0016759;GO:0016760;GO:0016760;GO:0030244;GO:0030244;GO:0030244;GO:0051753;GO:0071555;GO:0071555;GO:0097502;	-	-	Putative cellulose synthase-like protein H3
Os12g0515800	6641.94	11295.6	1988.32	0.176027	-2.50614	1.68055e-43	2.21681e-39	12	20042293	20043043	+	504	-	-	-	-	Hypothetical conserved gene
Os01g0647200	204.648	385.917	23.3794	0.0605814	-4.04498	3.01069e-40	2.6476e-36	1	26086062	26088337	-	2276	-	-	-	-	Hypothetical conserved gene
Os05g0202800	15356.7	29662.9	1050.46	0.0354134	-4.81956	1.90324e-37	1.25528e-33	5	6393899	6396069	+	667	MTd	-	-	-	Similar to Metallothionein-like protein 3B
Os05g0111300	2979.66	5612.06	347.261	0.0618776	-4.01444	3.40283e-33	1.79547e-29	5	605868	606764	+	674	OsMT2b	GO:0046872;GO:0046872;GO:0046872;GO:0005737;GO:0005829;GO:0005829;GO:0046872;GO:0046872;GO:0046872;GO:0046872;GO:0072593;GO:0072593;	-	-	Similar to B22EL8 protein
Os12g0516000	1111.78	2111.03	112.526	0.0533041	-4.22961	1.01302e-32	4.45426e-29	12	20045549	20046254	+	464	-	-	-	-	Conserved hypothetical protein
Os05g0214300	484.933	801.122	168.744	0.210634	-2.24719	1.38261e-30	5.21084e-27	5	7083049	7085033	+	783	OsSWEET3a	GO:0005886;GO:0005886;GO:0008643;GO:0016020;GO:0016021;GO:0016021;GO:0016021;GO:0016021;GO:0051119;	K15382	-	Similar to Bidirectional sugar transporter SWEET3a
Os03g0718800	253.435	66.3171	440.553	6.64312	2.73186	1.78126e-30	5.87414e-27	3	29110322	29111067	+	746	-	GO:0006508;GO:0008233;	-	-	Similar to Physical impedance induced protein
Os10g0552400	216.418	370.492	62.3439	0.168273	-2.57112	4.80392e-29	1.40819e-25	10	21679094	21681430	+	1464	OsPUB67	GO:0004842;GO:0004842;GO:0004842;GO:0016567;GO:0016567;GO:0016567;	-	-	Zinc finger, RING/FYVE/PHD-type domain containing protein
Os01g0559600	3688.11	5634.86	1741.36	0.309033	-1.69417	4.99489e-25	1.31775e-21	1	21230393	21234906	+	1935	OsVPE2	GO:0004197;GO:0004197;GO:0004197;GO:0005773;GO:0005773;GO:0006508;GO:0006508;GO:0006508;GO:0006624;GO:0008233;GO:0008233;GO:0008233;GO:0016787;GO:0051603;GO:0051603;GO:0051603;GO:0006508;GO:0006508;GO:0006508;GO:0008233;GO:0008233;GO:0008233;GO:0016787;	K01369	[EC:3.4.22.34]	Similar to C13 endopeptidase NP1 precursor
Os03g0273200	103.102	24.4197	181.784	7.44417	2.89611	1.67909e-23	4.02707e-20	3	9167619	9170326	-	2205	Lac	GO:0005507;GO:0005507;GO:0005507;GO:0005576;GO:0009414;GO:0016491;GO:0016491;GO:0016491;GO:0016491;GO:0016722;GO:0046274;GO:0046274;GO:0046274;GO:0046872;GO:0048046;GO:0048046;GO:0048046;GO:0048046;GO:0052716;GO:0052716;GO:0052716;GO:0052716;GO:0055114;GO:0005507;GO:0005507;GO:0005507;GO:0005576;GO:0009414;GO:0016491;GO:0016491;GO:0016491;GO:0016491;GO:0016722;GO:0046274;GO:0046274;GO:0046274;GO:…	K05909	[EC:1.10.3.2]	Similar to Laccase (EC 1.10.3.2)
Os11g0104300	1242.84	1896.55	589.136	0.310635	-1.68671	4.08629e-23	8.9837e-20	11	194381	199061	+	3396	D53	GO:0005515;GO:0005634;GO:0005634;GO:0019538;	-	-	Substrate of the SCF<sup>D3</sup> ubiquitination complex, Repressor of strigolactone (SL) signallin
Os09g0272000	1303.62	2017.66	589.566	0.292202	-1.77496	2.00247e-22	4.06377e-19	9	5395272	5396709	-	1180	-	-	-	-	Heavy metal transport/detoxification protein domain containing protein
Os01g0547600	1126.86	1709.76	543.948	0.318142	-1.65226	4.55177e-22	8.57749e-19	1	20385993	20388511	-	1768	NRT2.4	GO:0005886;GO:0005886;GO:0005886;GO:0009705;GO:0009705;GO:0009705;GO:0015112;GO:0015112;GO:0015706;GO:0015706;GO:0015706;GO:0016020;GO:0016021;GO:0016021;GO:0022857;GO:0022857;GO:0042128;GO:0042128;GO:0055085;GO:0055085;GO:0071249;GO:0071249;	K02575	-	High-affinity nitrate transporter, Nitrate transport, Auxin signalin
Os06g0228500	148.022	247.654	48.3891	0.19539	-2.35557	6.27391e-21	1.10346e-17	6	6678245	6680823	+	1433	OsATL12	GO:0003333;GO:0005774;GO:0005886;GO:0005886;GO:0005886;GO:0006865;GO:0015171;GO:0016020;GO:0016021;GO:0016021;	K15015	-	Amino acid transporter, transmembrane domain containing protein
Os04g0532400	953.159	1585.78	320.541	0.202135	-2.30661	8.05101e-21	1.29712e-17	4	26617453	26619087	+	1160	-	GO:0016020;GO:0055114;GO:0055114;	K15095	[EC:1.1.1.208]	Similar to OSIGBa0125M19.13 protein
Os09g0433800	1219.44	1836.54	602.331	0.32797	-1.60837	8.35836e-21	1.29712e-17	9	15927027	15928052	+	915	-	-	-	-	Similar to Senescence-associated protein SAG102
Os10g0392400	119.599	35.5473	203.651	5.72901	2.51829	9.68349e-21	1.41928e-17	10	13069770	13070894	-	924	OsTIFY11d	GO:0005515;GO:0005634;GO:0005634;GO:0009611;GO:0009611;GO:0031347;GO:0031347;GO:2000022;GO:2000022;	K13464	-	Tify domain containing protein
Os11g0416900	622.809	1016.68	228.941	0.225185	-2.15082	2.44249e-20	3.39146e-17	11	12811965	12818201	-	3584	OsABCG28	GO:0000166;GO:0005524;GO:0005524;GO:0005524;GO:0005524;GO:0005886;GO:0016020;GO:0016021;GO:0016021;GO:0016887;GO:0016887;GO:0042626;GO:0042626;GO:0042626;GO:0055085;GO:0055085;	-	-	ABC transporter-like domain containing protein
Os11g0492300	64.5772	116.735	12.419	0.106386	-3.23262	4.77527e-20	6.29906e-17	11	17434258	17436861	-	2604	-	GO:0043531;GO:0043531;GO:0043531;	-	-	Similar to NB-ARC domain containing protein
Os06g0222400	147.727	54.4436	241.011	4.42679	2.14626	2.67285e-18	3.35786e-15	6	6304589	6305923	-	692	OsERF_120	GO:0005634;GO:0043565;	-	-	Similar to DRE-binding protein 2
Os05g0424000	45.5323	84.5255	6.53919	0.0773636	-3.6922	2.83856e-18	3.40395e-15	5	20779075	20781283	+	1969	OsAAP11F	GO:0003333;GO:0005886;GO:0005886;GO:0005886;GO:0006865;GO:0015171;GO:0016020;GO:0016021;GO:0016021;	K24917	-	Amino acid permease, Transport of amino acid
Os02g0575700	1373.99	2046.97	701.003	0.342459	-1.546	1.67689e-17	1.92347e-14	2	22096140	22100732	+	2634	IIP3	-	-	-	Similar to OSIGBa0097P08.1 protein
Os01g0667900	360.824	172.347	549.301	3.18717	1.67228	2.07076e-17	2.27628e-14	1	27326050	27327025	-	976	GRX6	GO:0005634;GO:0005634;GO:0005737;GO:0005737;GO:0009055;GO:0015035;GO:0015035;GO:0015035;GO:0045454;GO:0046872;GO:0046872;GO:0051536;GO:0051537;GO:0051537;	-	-	CC-type glutaredoxin, Homeostatic regulation of nitrogen use, Hormone signalin
Os04g0209300	551.836	823.292	280.379	0.340558	-1.55403	3.72192e-17	3.88123e-14	4	7317239	7325788	-	4967	OsABCC10	GO:0000166;GO:0000325;GO:0000325;GO:0005524;GO:0005524;GO:0005524;GO:0005524;GO:0005774;GO:0005774;GO:0016020;GO:0016020;GO:0016020;GO:0016021;GO:0016021;GO:0016021;GO:0016021;GO:0016887;GO:0016887;GO:0042626;GO:0042626;GO:0042626;GO:0042626;GO:0055085;GO:0055085;GO:0055085;	-	-	Similar to Glutathione-conjugate transporter AtMRP4
Os07g0684000	5257.81	8065.36	2450.25	0.303799	-1.71881	3.82504e-17	3.88123e-14	7	29008876	29009943	+	986	-	GO:0030246;GO:0030246;	-	-	Ricin B-related lectin domain containing protein
Os04g0531750	1627.64	2485.21	770.073	0.309862	-1.6903	5.11685e-17	4.99973e-14	4	26583060	26584951	+	996	-	GO:0016020;GO:0055114;GO:0055114;	K15095	[EC:1.1.1.208]	Similar to OSIGBa0125M19.13 protein
Os01g0963600	10723.2	18039	3407.38	0.188889	-2.40439	8.26846e-17	7.79066e-14	1	42460555	42461946	+	952	OsAsr2	-	-	-	ABA/WDS induced protein family protein
Os12g0104300	1001.95	1456.27	547.63	0.376051	-1.411	1.7232e-16	1.56764e-13	12	220457	225793	+	4867	D53-like	GO:0019538;GO:0019538;	-	-	Clp, N-terminal domain containing protein
Os02g0194700	2672.08	3831.61	1512.54	0.394752	-1.34098	1.83065e-16	1.60987e-13	2	5276686	5282626	-	3158	OsLOX1	GO:0006633;GO:0016491;GO:0016491;GO:0016491;GO:0016702;GO:0016702;GO:0016702;GO:0031408;GO:0031408;GO:0046872;GO:0046872;GO:0046872;GO:0046872;GO:0051213;GO:0055114;GO:0005515;GO:0006629;GO:0006631;GO:0006633;GO:0016491;GO:0016491;GO:0016491;GO:0016702;GO:0016702;GO:0016702;GO:0016702;GO:0031408;GO:0031408;GO:0034440;GO:0046872;GO:0046872;GO:0046872;GO:0046872;GO:0051213;GO:0055114;	K00454	[EC:1.13.11.12]	Similar to Lipoxygenase 2.3, chloroplast precursor (EC 1.13.11.12) (LOX2:Hv:3)
Os09g0547500	110.931	182.753	39.1098	0.214004	-2.22429	2.74487e-16	2.33597e-13	9	21642728	21644729	+	1064	LOGL9	GO:0005634;GO:0005634;GO:0005829;GO:0005829;GO:0009691;GO:0009691;GO:0009691;GO:0016787;GO:0016799;GO:0016799;GO:0102682;	K22522	[EC:3.2.2.-]	Lysine decarboxylase-like protein, Response to abiotic stresse
Os11g0182500	275.03	450.378	99.6814	0.221328	-2.17574	2.90777e-16	2.39727e-13	11	4150087	4154740	-	1317	OsPIANK1	GO:0005515;	-	-	Ankyrin repeat-containing protein, Regulator in basal defens
Os04g0193950	100.532	166.867	34.1979	0.204942	-2.28671	4.51035e-16	3.60582e-13	4	6442037	6452057	+	2490	-	GO:0043531;GO:0043531;GO:0043531;	-	-	Disease resistance protein domain containing protein
Os01g0919800	671.863	997.077	346.649	0.347666	-1.52423	4.96354e-16	3.85141e-13	1	40136226	40142760	-	1417	OsPIN5a	GO:0005783;GO:0005783;GO:0005886;GO:0005886;GO:0009734;GO:0009734;GO:0009926;GO:0009926;GO:0010252;GO:0010252;GO:0010315;GO:0010315;GO:0010329;GO:0010329;GO:0016020;GO:0016021;GO:0016021;GO:0016021;GO:0016021;GO:0055085;GO:0055085;	K13947	-	Similar to Efflux carrier of polar auxin transport
Os05g0127200	255.373	119.753	390.994	3.26502	1.70709	5.75359e-16	4.23392e-13	5	1535764	1541563	+	2395	OsPLC4	GO:0004435;GO:0004435;GO:0004435;GO:0004435;GO:0004435;GO:0005886;GO:0006629;GO:0006629;GO:0006629;GO:0007165;GO:0007165;GO:0007165;GO:0008081;GO:0008081;GO:0016020;GO:0016042;GO:0016042;GO:0016787;GO:0035556;GO:0035556;GO:0048015;GO:0004435;GO:0004435;GO:0004435;GO:0004435;GO:0004435;GO:0005886;GO:0006629;GO:0006629;GO:0006629;GO:0007165;GO:0007165;GO:0007165;GO:0008081;GO:0008081;GO:0016020;GO:…	K05857	[EC:3.1.4.11]	Similar to Phospholipase C (Fragment)
Os11g0180000	113.947	186.497	41.3969	0.221971	-2.17156	5.77747e-16	4.23392e-13	11	3994804	3995784	+	981	-	GO:0005576;GO:0048046;GO:0048046;	-	-	Plant disease resistance response protein family protein
Os02g0131100	2125.85	3041.53	1210.18	0.397885	-1.32958	6.5242e-16	4.65193e-13	2	1626975	1630134	+	2979	-	-	-	-	Hypothetical conserved gene
Os04g0321100	50.7328	90.6409	10.8247	0.119423	-3.06584	1.96987e-15	1.36761e-12	4	14787290	14789443	+	1549	-	GO:0008194;GO:0008194;GO:0008194;GO:0016740;GO:0016757;GO:0016758;GO:0043231;GO:0080043;GO:0080044;	-	-	Similar to H0107B07.6 protein
Os03g0379300	110.336	182.861	37.8111	0.206775	-2.27386	3.21703e-15	2.1762e-12	3	15000100	15002140	+	1136	OsIRO3	GO:0003677;GO:0003677;GO:0005634;GO:0046983;GO:0046983;GO:0046983;GO:0003677;GO:0003677;GO:0005634;GO:0046983;GO:0046983;GO:0046983;	-	-	Helix-loop-helix DNA-binding domain containing protein
Os07g0445600	474.481	252.522	696.44	2.75793	1.46359	4.6304e-15	3.05398e-12	7	15204094	15211471	-	3908	-	-	-	-	Conserved hypothetical protein
Os07g0634900	109.925	16.4338	203.416	12.3778	3.62969	6.29106e-15	4.04807e-12	7	26355834	26357843	+	1458	OsMYB86	GO:0005634;GO:0010119;GO:0016020;GO:0016021;GO:0016021;GO:0030154;GO:0043565;GO:0044212;	K09422	-	Hypothetical conserved gene
Os08g0404000	46.8092	83.5348	10.0836	0.120711	-3.05037	1.22399e-14	7.68838e-12	8	19292962	19294910	+	1354	-	GO:0008194;GO:0008194;GO:0008194;GO:0016740;GO:0016757;GO:0016758;GO:0043231;GO:0080043;GO:0080044;	-	-	UDP-glucuronosyl/UDP-glucosyltransferase domain containing protein
Os01g0856900	749.788	1074.06	425.514	0.396172	-1.3358	3.85169e-14	2.36315e-11	1	37021544	37023529	+	1472	-	GO:0030246;GO:0030246;GO:2001070;GO:2001070;GO:2001070;	-	-	Glycoside hydrolase, carbohydrate-binding domain containing protein
Os07g0601000	478.084	694.162	262.006	0.377442	-1.40567	4.9385e-14	2.96108e-11	7	24515344	24517707	-	1161	-	GO:0003824;GO:0003824;GO:0016491;GO:0016616;GO:0016616;GO:0050662;	-	-	Similar to NADPH HC toxin reductase (Fragment)
Os08g0249900	67.0734	125.18	8.96659	0.0716295	-3.8033	6.40992e-14	3.75792e-11	8	9165968	9167452	-	804	-	GO:0016491;GO:0016491;GO:0016491;GO:0051213;GO:0055114;	-	-	Similar to Gibberellin 20 oxidase 2
Os08g0482600	39.7402	2.3349	77.1455	33.0402	5.04615	8.74962e-14	5.0181e-11	8	23853339	23854314	-	832	OsUCL29	GO:0009055;GO:0009055;GO:0009055;GO:0016020;GO:0016021;GO:0016021;GO:0022900;GO:0046658;GO:0046658;	-	-	Cupredoxin domain containing protein
Os06g0210000	258.875	454.785	62.9661	0.138453	-2.85254	9.10272e-14	5.05052e-11	6	5614074	5616716	+	1262	-	GO:0005886;GO:0005886;GO:0016020;GO:0016020;GO:0016020;GO:0016021;GO:0016021;GO:0016021;GO:0016021;GO:0022857;GO:0022857;GO:0055085;	-	-	Protein of unknown function DUF6 domain containing protein
Os10g0542900	218.792	107.102	330.483	3.0857	1.6256	9.18904e-14	5.05052e-11	10	21205700	21207611	+	1072	Cht8	GO:0000272;GO:0000272;GO:0004568;GO:0004568;GO:0004568;GO:0004568;GO:0005975;GO:0005975;GO:0005975;GO:0006032;GO:0006032;GO:0008152;GO:0016787;GO:0016798;GO:0016998;GO:0016998;GO:0030247;GO:0050832;	K20547	[EC:3.2.1.14]	Similar to chitinase
Os04g0490866	102.687	165.082	40.2921	0.244074	-2.03461	9.77061e-14	5.26057e-11	4	24534521	24536242	-	1390	-	-	-	-	Hypothetical protein
Os03g0425300	330.063	486.083	174.043	0.358053	-1.48175	1.03826e-13	5.47827e-11	3	17754818	17761133	+	3647	-	GO:0000166;GO:0004143;GO:0004143;GO:0005524;GO:0007165;GO:0007165;GO:0016020;GO:0016021;GO:0016021;GO:0016301;GO:0016310;GO:0016740;GO:0035556;GO:0035556;GO:0046339;GO:0046486;GO:0046834;GO:0046872;GO:0000166;GO:0003951;GO:0003951;GO:0003951;GO:0004143;GO:0004143;GO:0004143;GO:0004143;GO:0005524;GO:0005524;GO:0006952;GO:0007165;GO:0007165;GO:0007205;GO:0007205;GO:0016301;GO:0016301;GO:0016301;GO:…	K00901	[EC:2.7.1.107]	Similar to DGK1 (DIACYLGLYCEROL KINASE1); calcium ion binding / diacylglycerol kinase
Os01g0220700	138.005	215.398	60.6113	0.281392	-1.82935	1.18445e-13	6.12712e-11	1	6612386	6613717	-	734	OsSWEET3b	GO:0005886;GO:0008643;GO:0008643;GO:0016020;GO:0016021;GO:0016021;GO:0016021;GO:0016021;	K15382	-	Similar to predicted protein
Os02g0131050	1685.21	2357.62	1012.81	0.429592	-1.21896	1.69365e-13	8.45958e-11	2	1615699	1630951	-	4900	-	-	-	-	Hypothetical gene
Os06g0316800	196.185	95.2403	297.13	3.11979	1.64145	1.69948e-13	8.45958e-11	6	12252282	12253365	-	780	-	-	-	-	Similar to Glycine-rich protein (Fragment)
Os12g0123800	23.6594	1.32358	45.9952	34.7506	5.11897	1.73762e-13	8.48923e-11	12	1146995	1148742	+	1632	ONAC077	GO:0003677;GO:0003677;GO:0003677;GO:0003677;GO:0005634;GO:0005634;GO:0006355;GO:0006355;GO:0006355;GO:0043565;GO:0043565;	-	-	No apical meristem (NAM) protein domain containing protein
Os07g0631900	471.593	260.691	682.496	2.61803	1.38848	2.3286e-13	1.11697e-10	7	26211749	26213842	+	1053	-	GO:0003676;GO:0003676;GO:0003723;GO:0003723;GO:0003729;GO:0009507;GO:0009535;GO:0009535;GO:1901259;GO:1990904;	K11294	-	Nucleotide-binding, alpha-beta plait domain containing protein
Os01g0910500	378.158	610.51	145.805	0.238825	-2.06597	3.38832e-13	1.59626e-10	1	39670759	39672253	-	1495	-	-	-	-	Conserved hypothetical protein
Os09g0549450	663.841	942.745	384.938	0.408316	-1.29224	3.95056e-13	1.79721e-10	9	21735447	21740544	+	3328	-	GO:0003677;GO:0005515;GO:0005634;GO:0005634;	-	-	Similar to NIN-like protein 1
Os05g0196100	2426.68	3373.4	1479.95	0.438712	-1.18866	3.95111e-13	1.79721e-10	5	5907893	5914265	+	5010	OsABCC14	GO:0000166;GO:0000325;GO:0000325;GO:0005524;GO:0005524;GO:0005524;GO:0005524;GO:0005774;GO:0005774;GO:0016020;GO:0016020;GO:0016020;GO:0016021;GO:0016021;GO:0016021;GO:0016021;GO:0016887;GO:0016887;GO:0042626;GO:0042626;GO:0042626;GO:0042626;GO:0055085;GO:0055085;GO:0055085;GO:0000166;GO:0005524;GO:0005524;GO:0005524;GO:0005524;GO:0016020;GO:0016021;GO:0016021;GO:0016021;GO:0016021;GO:0016887;GO:…	K05665	[EC:7.6.2.3]	Multidrug resistance associated protein 1
Os01g0727500	42.1373	9.35702	74.9176	8.00657	3.00118	4.15391e-13	1.83189e-10	1	30322749	30325083	-	2335	OsS40-7	-	-	-	Protein of unknown function DUF584 family protein
Os12g0438600	437.454	213.659	661.248	3.09488	1.62988	4.16622e-13	1.83189e-10	12	14487420	14491026	-	2681	OsCBSCLC7	GO:0005247;GO:0009671;GO:0009671;GO:0009705;GO:0009705;GO:0010167;GO:0015698;GO:0015706;GO:0015706;GO:0016020;GO:0016021;GO:0016021;GO:0043231;GO:1902476;GO:1902600;	-	-	Similar to chloride channel protein
Os12g0563600	935.056	552.81	1317.3	2.38292	1.25273	4.67202e-13	2.02061e-10	12	23115491	23116535	+	1045	-	-	-	-	Protein of unknown function DUF538 family protein
Os03g0806600	380.348	550.029	210.666	0.383008	-1.38455	6.45241e-13	2.7456e-10	3	33697176	33698442	+	887	-	GO:0016020;GO:0016021;GO:0016021;	-	-	Conserved hypothetical protein
Os07g0100800	380.319	548.965	211.672	0.385583	-1.37489	8.1863e-13	3.35393e-10	7	48787	53212	-	1590	OsProT3	GO:0003333;GO:0005886;GO:0005886;GO:0005886;GO:0006865;GO:0015171;GO:0016020;GO:0016021;GO:0016021;	-	-	Similar to Amino acid permease
Os01g0323000	146.812	67.6573	225.966	3.33986	1.73979	8.24395e-13	3.35393e-10	1	12326546	12331707	+	2259	-	GO:0004672;GO:0004672;GO:0004672;GO:0005524;GO:0005524;GO:0005524;GO:0006468;GO:0006468;GO:0000166;GO:0004672;GO:0004672;GO:0004675;GO:0005524;GO:0005524;GO:0005524;GO:0005524;GO:0005886;GO:0006468;GO:0006468;GO:0006468;GO:0016021;GO:0016301;GO:0016310;GO:0016740;	-	-	Similar to Ser Thr specific protein kinase-like protein
Os10g0140700	415.971	636.112	195.83	0.307855	-1.69968	8.26342e-13	3.35393e-10	10	2507002	2508368	+	1361	-	-	-	-	Hypothetical conserved gene
Os04g0680400	1172.25	1635.07	709.424	0.433879	-1.20463	9.24659e-13	3.69611e-10	4	34738022	34742715	+	1900	OsALN	GO:0004038;GO:0004038;GO:0005737;GO:0005783;GO:0005783;GO:0006145;GO:0006995;GO:0006995;GO:0010136;GO:0010136;GO:0016787;GO:0016787;GO:0016810;GO:0016810;	K01466	[EC:3.5.2.5]	Allantoinase (EC:3.5.2.5), Ureide metabolism, Nitrogen molecular senso
Os04g0632600	235.057	357.361	112.753	0.315515	-1.66422	1.06136e-12	4.17923e-10	4	32193782	32196947	-	2612	-	GO:0016021;	-	-	Bulb-type lectin domain domain containing protein
Os08g0112700	83.3024	135.265	31.3399	0.231693	-2.10971	1.26701e-12	4.91562e-10	8	679358	681703	+	1162	MADS26	GO:0000977;GO:0000977;GO:0000977;GO:0000978;GO:0000981;GO:0003677;GO:0003677;GO:0003677;GO:0003700;GO:0003700;GO:0003700;GO:0005634;GO:0005634;GO:0005634;GO:0005634;GO:0006355;GO:0006355;GO:0006357;GO:0045944;GO:0045944;GO:0046983;GO:0046983;GO:0046983;	-	-	MADS-box transcription factor, Regulator of both biotic and abiotic stress response
Os07g0510400	192.691	72.6853	312.697	4.30207	2.10503	2.59189e-12	9.91004e-10	7	19454526	19456170	-	1645	-	GO:0008194;GO:0008194;GO:0008194;GO:0016740;GO:0016758;GO:0043231;GO:0008194;GO:0008194;GO:0008194;GO:0016740;GO:0016758;GO:0043231;	-	-	UDP-glucuronosyl/UDP-glucosyltransferase family protein
Os06g0675700	226.954	118.734	335.173	2.82289	1.49717	2.98564e-12	1.12524e-09	6	28045479	28054033	-	2829	-	GO:0000023;GO:0003824;GO:0003824;GO:0004553;GO:0004553;GO:0004553;GO:0004558;GO:0004558;GO:0005975;GO:0005975;GO:0008152;GO:0016787;GO:0016798;GO:0030246;GO:0030246;GO:0032450;GO:0032450;GO:0090599;	K01187	[EC:3.2.1.20]	Similar to High pI alpha-glucosidase
Os03g0405500	357.27	88.3979	626.142	7.08323	2.82441	3.14577e-12	1.1689e-09	3	16590192	16595911	+	2056	-	GO:0005623;GO:0045454;GO:0005623;GO:0016491;GO:0045454;GO:0047134;	K17609	[EC:1.8.1.8]	Similar to PDI-like protein
Os06g0274300	154.353	233.693	75.0134	0.320992	-1.63939	4.52173e-12	1.65684e-09	6	9289326	9291317	+	926	SEPK1	GO:0005515;	-	-	Similar to BRASSINOSTEROID INSENSITIVE 1-associated receptor kinase 1
Os06g0120200	222.577	344.436	100.718	0.292415	-1.77391	6.34911e-12	2.29455e-09	6	1090058	1092625	+	2568	-	GO:0016020;GO:0016021;GO:0016021;	-	-	Protein of unknown function DUF594 family protein
Os09g0271100	277.118	428.687	125.549	0.292868	-1.77168	7.21514e-12	2.57229e-09	9	5327518	5330180	-	1098	-	-	-	-	Conserved hypothetical protein
Os04g0295400	660.426	922.877	397.975	0.431232	-1.21346	7.68608e-12	2.70365e-09	4	12989808	12996145	+	6245	-	GO:0030246;GO:0030246;GO:0030246;GO:0030246;	-	-	Hypothetical conserved gene
Os01g0595600	743.828	1037.78	449.879	0.433502	-1.20589	1.02154e-11	3.54609e-09	1	23343306	23345362	+	1133	-	GO:0016787;	-	-	Alpha/beta hydrolase fold-1 domain containing protein
Os11g0126900	97.4165	9.14305	185.69	20.3094	4.34408	1.17165e-11	4.01435e-09	11	1233932	1235977	+	1653	NAC122	GO:0003677;GO:0003677;GO:0003677;GO:0003700;GO:0005634;GO:0006355;GO:0006355;GO:0045893;	-	-	NAC-domain protein, Drought toleranc
Os03g0101200	281.424	156.182	406.665	2.60379	1.38061	1.20099e-11	4.06212e-09	3	110522	114247	-	2298	OsPUB50	GO:0000166;GO:0004672;GO:0004672;GO:0004672;GO:0004842;GO:0004842;GO:0004842;GO:0005524;GO:0005524;GO:0005524;GO:0005524;GO:0006468;GO:0006468;GO:0016301;GO:0016310;GO:0016567;GO:0016567;GO:0016567;GO:0016740;	-	-	Similar to U-box domain containing protein, expressed
Os05g0166300	18.7299	1.00022	36.4597	36.4517	5.18791	1.4422e-11	4.81623e-09	5	3956610	3959179	-	2570	-	GO:0000166;GO:0004672;GO:0004672;GO:0004674;GO:0004674;GO:0004674;GO:0004674;GO:0005524;GO:0005524;GO:0005524;GO:0005524;GO:0005886;GO:0006468;GO:0006468;GO:0006468;GO:0016020;GO:0016021;GO:0016021;GO:0016301;GO:0016310;GO:0016740;GO:0048544;GO:0048544;GO:0048544;GO:0106310;GO:0106310;GO:0106311;GO:0106311;	-	-	Serine/threonine protein kinase-related domain containing protein
Os11g0271000	75.3727	121.249	29.4963	0.243271	-2.03937	1.90639e-11	6.28679e-09	11	9463861	9466447	-	1474	-	-	-	-	Hypothetical protein
Os01g0633400	99.1932	155.35	43.0365	0.277029	-1.85189	2.09527e-11	6.82437e-09	1	25368481	25371006	+	1311	OsCBSX10	-	-	-	Cystathionine beta-synthase, core domain containing protein
Os10g0553300	337.07	151.483	522.657	3.45027	1.78671	2.47388e-11	7.95927e-09	10	21707054	21710973	-	1878	OsTPP2	GO:0003824;GO:0003824;GO:0004805;GO:0004805;GO:0004805;GO:0004805;GO:0005992;GO:0005992;GO:0005992;GO:0005992;GO:0016311;GO:0016787;	K01087	[EC:3.1.3.12]	Similar to Trehalose-6-phosphate phosphatase
Os04g0339400	170.206	29.6142	310.798	10.4949	3.39162	2.52994e-11	8.04154e-09	4	16001505	16005150	+	1235	OsAKR	GO:0016491;GO:0016491;GO:0047834;	-	-	Aldo/keto reductase family protein
Os11g0125900	412.531	226.433	598.629	2.64373	1.40258	2.60771e-11	8.19007e-09	11	1175912	1179106	+	1700	-	GO:0000166;GO:0005524;GO:0009134;GO:0016020;GO:0016787;GO:0016787;GO:0016787;GO:0016787;GO:0017110;	K14641	[EC:3.6.1.5]	Similar to GDA1/CD39 family protein, expressed
Os05g0361900	273.899	153.329	394.468	2.57269	1.36328	2.86727e-11	8.89932e-09	5	17276754	17280614	-	2151	-	GO:0016020;GO:0016021;GO:0016021;GO:0022857;GO:0016020;GO:0016021;GO:0016021;GO:0022857;GO:0000095;GO:0000095;GO:0005743;GO:0005743;GO:0009941;GO:0009941;GO:0016020;GO:0016021;GO:0016021;GO:0055085;GO:0055085;GO:1901962;	K15111	-	Mitochondrial carrier protein domain containing protein
Os04g0201800	451.418	666.429	236.407	0.354737	-1.49518	2.96691e-11	9.10153e-09	4	6912953	6925360	-	1209	-	GO:0003333;GO:0005774;GO:0005774;GO:0005886;GO:0005886;GO:0006865;GO:0015171;GO:0016020;GO:0016021;GO:0016021;	K15015	-	Similar to H0512B01.7 protein
Os10g0209700	1818.14	2473.42	1162.87	0.470146	-1.08882	3.59422e-11	1.08992e-08	10	7779293	7781354	+	1171	-	GO:0030001;GO:0030001;GO:0046872;GO:0046872;GO:0046872;GO:0046872;	-	-	Heavy metal transport/detoxification protein domain containing protein
Os01g0757700	248.119	137.348	358.89	2.61301	1.38571	3.70522e-11	1.10156e-08	1	31826639	31830179	-	2680	-	GO:0005515;	-	-	Similar to EMB1417
Os03g0103200	1449.18	494.814	2403.55	4.85748	2.28021	3.73785e-11	1.10156e-08	3	211082	211817	+	736	OsHyPRP04	GO:0008233;	-	-	Similar to Physical impedance induced protein
Os12g0638200	119.623	56.46	182.786	3.23744	1.69485	3.75788e-11	1.10156e-08	12	27346140	27350659	-	2246	OsPTR2	GO:0005886;GO:0005886;GO:0016020;GO:0016020;GO:0016020;GO:0016021;GO:0016021;GO:0022857;GO:0022857;GO:0055085;GO:0055085;	-	-	Similar to Peptide transporter
Os04g0511200	96.9075	14.8257	178.989	12.0729	3.5937	4.27143e-11	1.23834e-08	4	25563419	25565153	-	1035	EFA27	GO:0004497;GO:0004497;GO:0005509;GO:0005509;GO:0005783;GO:0005783;GO:0005811;GO:0005811;GO:0016020;GO:0016491;GO:0031090;GO:0043231;GO:0046872;GO:1990137;GO:1990137;	K17991	[EC:1.11.2.3]	EFA27 for EF hand, abscisic acid, 27kD
Os03g0233000	306.877	103.493	510.26	4.93038	2.3017	5.45923e-11	1.56549e-08	3	7061772	7063303	+	1428	-	GO:0005262;GO:0005262;GO:0005739;GO:0005739;GO:0005743;GO:0006811;GO:0006816;GO:0015292;GO:0015292;GO:0015292;GO:0016020;GO:0016021;GO:0031305;GO:0036444;GO:0051560;GO:0051560;GO:0051560;GO:0051560;GO:0070588;GO:1990246;	K20858	-	Protein of unknown function DUF607 family protein
Os03g0371300	569.935	790.344	349.526	0.442246	-1.17708	6.00172e-11	1.70255e-08	3	14567492	14571380	+	627	CYP72A1	GO:0005506;GO:0005506;GO:0016705;GO:0016705;GO:0020037;GO:0020037;GO:0020037;GO:0055114;	-	-	Similar to Cytochrome P450 CYP709E4
Os03g0856100	65.8035	24.728	106.879	4.32218	2.11176	6.91092e-11	1.93961e-08	3	36107251	36109822	+	2392	-	GO:0005515;GO:0009507;GO:0009507;	-	-	Pentatricopeptide repeat domain containing protein
Os01g0655500	1874.64	2540.89	1208.39	0.475577	-1.07225	7.29366e-11	2.02549e-08	1	26611799	26618704	+	3435	-	GO:0004672;GO:0004672;GO:0004693;GO:0004693;GO:0005524;GO:0005524;GO:0005524;GO:0005634;GO:0005634;GO:0005737;GO:0006468;GO:0006468;GO:0006468;GO:0006468;GO:0008353;GO:0016592;GO:0051726;	-	-	Protein kinase, core domain containing protein
Os01g0143800	334.518	196.047	472.99	2.41263	1.27061	7.77034e-11	2.13539e-08	1	2374541	2376761	-	1102	-	GO:0003729;GO:0003729;GO:0005739;GO:0005739;GO:0005759;GO:0005759;GO:0008494;GO:0008494;GO:0070131;GO:0070131;GO:0097177;GO:0097177;GO:0003729;GO:0003729;GO:0005739;GO:0005739;GO:0005759;GO:0005759;GO:0008494;GO:0008494;GO:0070131;GO:0070131;GO:0097177;GO:0097177;	K15414	-	Mitochondrial glycoprotein family protein
Os03g0211700	280.456	159.843	401.07	2.50915	1.3272	8.93908e-11	2.43125e-08	3	5823655	5828110	+	2383	-	GO:0016020;GO:0016798;GO:0004566;GO:0004566;GO:0009505;GO:0009505;GO:0016020;GO:0016020;GO:0016020;GO:0016798;GO:0016798;	K07964	[EC:3.2.1.166]	Glycoside hydrolase family 79, N-terminal protein
Os12g0570700	687.009	423.798	950.22	2.24215	1.16489	9.30244e-11	2.50425e-08	12	23501423	23502359	+	600	OsMT1a	GO:0046872;GO:0046872;GO:0046872;GO:0046872;	-	-	Similar to Metallothionein-like protein type 1
Os05g0582000	560.517	776.025	345.008	0.444584	-1.16947	1.11133e-10	2.96152e-08	5	28957544	28958711	-	1168	-	-	-	-	Plant Basic Secretory Protein domain containing protein
Os04g0688100	193.62	59.562	327.678	5.50145	2.45981	1.16622e-10	3.07672e-08	4	35187443	35189187	-	1496	prx59	GO:0004601;GO:0004601;GO:0004601;GO:0004601;GO:0004601;GO:0005576;GO:0005576;GO:0006979;GO:0006979;GO:0006979;GO:0006979;GO:0009505;GO:0009505;GO:0009506;GO:0009506;GO:0016491;GO:0020037;GO:0020037;GO:0020037;GO:0020037;GO:0042744;GO:0042744;GO:0042744;GO:0046872;GO:0046872;GO:0055114;GO:0098869;GO:0004601;GO:0004601;GO:0004601;GO:0004601;GO:0004601;GO:0005576;GO:0005576;GO:0006979;GO:0006979;GO:…	K00430	[EC:1.11.1.7]	Peroxidase (EC 1.11.1.7)
Os04g0684800	1206.6	1708.35	704.853	0.412593	-1.27721	1.19482e-10	3.12097e-08	4	34975665	34977774	+	811	OsUEV1D	GO:0000209;GO:0005634;GO:0005634;GO:0006301;GO:0061631;GO:0070534;GO:0070534;	K10704	-	Similar to CROC-1-like protein (Fragment)
Os03g0168200	298.122	426.254	169.99	0.398799	-1.32627	1.21611e-10	3.14544e-08	3	3681100	3683235	+	1141	-	-	-	-	Similar to F16A14.21
Os12g0443500	382.647	224.93	540.363	2.40236	1.26445	1.44477e-10	3.70058e-08	12	14887908	14890425	+	1865	-	GO:0003979;GO:0003979;GO:0003979;GO:0003979;GO:0005634;GO:0005634;GO:0005829;GO:0005829;GO:0006024;GO:0006024;GO:0006065;GO:0006065;GO:0016491;GO:0016616;GO:0016616;GO:0051287;GO:0051287;GO:0055114;	K00012	[EC:1.1.1.22]	Similar to UDP-glucose 6-dehydrogenase (EC 1.1.1.22) (UDP-Glc dehydrogenase) (UDP-GlcDH) (UDPGDH)
Os07g0167500	342.544	529.528	155.56	0.293771	-1.76724	1.48533e-10	3.76789e-08	7	3620456	3630778	-	1210	-	GO:0016020;GO:0016021;GO:0016021;	-	-	Conserved hypothetical protein
Os07g0683900	3650.21	5639.61	1660.82	0.294492	-1.7637	1.51597e-10	3.77875e-08	7	29004217	29006208	+	1534	-	GO:0030246;GO:0030246;	-	-	Ricin B-related lectin domain containing protein
Os03g0726200	277.722	154.598	400.846	2.59283	1.37453	1.51826e-10	3.77875e-08	3	29535973	29543273	+	2669	OsITPK3	GO:0000166;GO:0000287;GO:0000287;GO:0000287;GO:0005524;GO:0005524;GO:0005524;GO:0005524;GO:0005737;GO:0005737;GO:0016301;GO:0016310;GO:0016740;GO:0032957;GO:0032957;GO:0046872;GO:0047325;GO:0047325;GO:0047325;GO:0047325;GO:0047325;GO:0052725;GO:0052725;GO:0052725;GO:0052725;GO:0052725;GO:0052726;GO:0052726;GO:0052726;GO:0052726;GO:0052726;GO:0052726;GO:0052746;GO:0052746;	K00913	-	Similar to Hydroxyproline-rich glycoprotein DZ-HRGP precursor
Os12g0123500	1725.91	842.71	2609.1	3.09608	1.63044	1.72682e-10	4.25767e-08	12	1107406	1110538	+	1704	-	GO:0000166;GO:0005524;GO:0005524;GO:0005576;GO:0005576;GO:0009134;GO:0016020;GO:0016787;GO:0016787;GO:0016787;GO:0017110;GO:0102485;GO:0102485;GO:0102486;GO:0102486;GO:0102487;GO:0102487;GO:0102488;GO:0102488;GO:0102489;GO:0102489;GO:0102490;GO:0102490;GO:0102491;GO:0102491;	K14641	[EC:3.6.1.5]	Similar to Apyrase precursor (EC 3.6.1.5) (ATP- diphosphatase) (Adenosine diphosphatase) (ADPase) (ATP- diphosphohydrolase)
Os06g0142500	346.243	552.188	140.299	0.254078	-1.97666	2.05632e-10	5.02314e-08	6	2230033	2233000	+	2298	OsRLCK195	GO:0000166;GO:0004672;GO:0004672;GO:0004674;GO:0004674;GO:0004674;GO:0005509;GO:0005509;GO:0005509;GO:0005524;GO:0005524;GO:0005524;GO:0005524;GO:0005886;GO:0005886;GO:0006468;GO:0006468;GO:0006468;GO:0007166;GO:0007166;GO:0016020;GO:0016021;GO:0016021;GO:0016301;GO:0016310;GO:0030247;GO:0030247;	-	-	Similar to Wall-associated kinase 3
Os05g0565400	434.661	173.616	695.706	4.00715	2.00258	2.12263e-10	5.13754e-08	5	28128521	28131181	-	1195	-	GO:0003824;GO:0003824;GO:0003824;GO:0009536;	-	-	Protein of unknown function DUF561 family protein
Os04g0514600	116.944	176.606	57.2824	0.324352	-1.62437	2.41465e-10	5.7912e-08	4	25708429	25712602	-	2903	-	GO:0043531;GO:0043531;GO:0043531;	-	-	Similar to NBS-LRR type disease resistance protein O2 (Fragment)
Os02g0137600	73.4716	30.7484	116.195	3.77889	1.91796	3.36692e-10	8.00235e-08	2	1998224	2000826	+	1636	-	GO:0008168;GO:0008168;GO:0008168;GO:0009507;GO:0016740;GO:0032259;GO:0070475;GO:0070475;GO:0071424;GO:0071424;	-	-	Bacterial methyltransferase family protein
Os05g0579600	385.43	568.39	202.471	0.356219	-1.48916	3.50958e-10	8.26693e-08	5	28845110	28846124	-	682	-	GO:0003677;	-	-	Homeodomain-like containing protein
Os03g0425000	558.449	332.914	783.985	2.35492	1.23568	4.26518e-10	9.95786e-08	3	17738066	17741587	+	2968	AL1a	GO:0003723;GO:0003723;GO:0003723;GO:0006364;GO:0009507;GO:0009507;GO:0009536;GO:0042646;GO:0042646;GO:1901259;GO:1901259;GO:1901259;	-	-	Similar to predicted protein
Os09g0420800	1520.69	2120.08	921.306	0.434563	-1.20236	4.61297e-10	1.06754e-07	9	15160893	15162859	+	792	-	GO:0005515;GO:0005634;GO:0005634;GO:0005634;GO:0005737;GO:0005737;GO:0005737;GO:0016567;GO:0016567;GO:0019941;GO:0019941;GO:0031386;GO:0031386;GO:0031625;GO:0031625;	K12158	-	Similar to Ubiquitin
Os01g0326300	26.213	5.00742	47.4185	9.46965	3.24331	4.80986e-10	1.10342e-07	1	12517993	12519238	+	1144	-	GO:0004601;GO:0004601;GO:0004601;GO:0004601;GO:0004601;GO:0005576;GO:0005576;GO:0006979;GO:0006979;GO:0006979;GO:0006979;GO:0009505;GO:0009505;GO:0009506;GO:0009506;GO:0016491;GO:0020037;GO:0020037;GO:0020037;GO:0020037;GO:0042744;GO:0042744;GO:0042744;GO:0046872;GO:0046872;GO:0055114;GO:0098869;	K00430	[EC:1.11.1.7]	Haem peroxidase, plant/fungal/bacterial family protein
Os01g0910900	7208.15	11549	2867.25	0.248267	-2.01003	4.99168e-10	1.12868e-07	1	39682842	39683433	-	592	-	-	-	-	Conserved hypothetical protein
Os07g0249700	696.295	948.721	443.869	0.467861	-1.09585	5.00552e-10	1.12868e-07	7	8321651	8325048	-	1573	OsILR1	GO:0016787;GO:0016787;GO:0016787;	K14664	[EC:3.5.1.-]	Similar to IAA-amino acid hydrolase ILR1-like 7
Os07g0619400	49.3214	81.7079	16.9348	0.20726	-2.27048	5.06417e-10	1.13223e-07	7	25585028	25585758	+	731	-	GO:0005509;GO:0005509;GO:0005509;	-	-	EF-Hand type domain containing protein
Os04g0526800	287.683	153.406	421.96	2.75061	1.45975	5.14492e-10	1.14062e-07	4	26342449	26343778	-	1103	-	-	-	-	GRAM domain containing protein
Os12g0516200	321.463	552.672	90.2537	0.163304	-2.61437	6.13781e-10	1.3494e-07	12	20058131	20059545	-	423	-	-	-	-	Conserved hypothetical protein
Os04g0559200	698.769	416.707	980.831	2.35377	1.23497	6.48073e-10	1.41301e-07	4	28016067	28021961	-	4069	-	-	-	-	Protein of unknown function DUF3741 domain containing protein
Os02g0704000	412.354	571.307	253.401	0.443546	-1.17285	7.64406e-10	1.653e-07	2	29026099	29028176	-	2078	OsNCED1	GO:0009507;GO:0009507;GO:0009536;GO:0009570;GO:0009570;GO:0009688;GO:0010436;GO:0010436;GO:0016121;GO:0016491;GO:0016702;GO:0016702;GO:0045549;GO:0045549;GO:0046872;GO:0046872;GO:0051213;GO:0055114;	K09840	[EC:1.13.11.51]	Carotenoid oxygenase family protein
Os05g0426000	640.614	407.667	873.56	2.14283	1.09952	7.90869e-10	1.69632e-07	5	20870125	20873731	+	1211	OsSWEET1b	GO:0005886;GO:0005887;GO:0005887;GO:0008643;GO:0008643;GO:0016020;GO:0016021;GO:0016021;GO:0016021;GO:0016021;GO:0034219;GO:0051119;GO:0051119;GO:0051119;	K15382	-	MtN3 and saliva related transmembrane protein family protein
Os03g0195300	65.2064	104.135	26.2776	0.252342	-1.98655	8.00468e-10	1.70306e-07	3	4946360	4950941	-	2421	OsSultr2	GO:0005887;GO:0005887;GO:0008271;GO:0008271;GO:0008271;GO:0008272;GO:0008272;GO:0015116;GO:0015116;GO:0015116;GO:0015301;GO:0015301;GO:0016020;GO:0016020;GO:0016020;GO:0016021;GO:0016021;GO:0016021;GO:0055085;GO:0055085;GO:0098656;GO:1902358;	K17469	-	Similar to Low affinity sulphate transporter 3
Os02g0809800	580.156	793.309	367.003	0.462623	-1.11209	8.14e-10	1.718e-07	2	34609725	34615015	+	2977	Pho1	GO:0000822;GO:0000822;GO:0005737;GO:0005794;GO:0005794;GO:0005802;GO:0005886;GO:0005886;GO:0005886;GO:0006799;GO:0006817;GO:0006817;GO:0006817;GO:0015114;GO:0015114;GO:0016020;GO:0016021;GO:0016021;GO:0016021;GO:0016021;GO:0016036;GO:0016036;GO:0035435;GO:0048016;	K24195	-	Phosphate (Pi) transporter, Root-to-shoot Pi transfe
Os11g0289700	786.458	376.678	1196.24	3.17576	1.6671	8.68416e-10	1.8183e-07	11	10474866	10477658	+	1726	-	GO:0004497;GO:0004497;GO:0004497;GO:0005506;GO:0005506;GO:0007275;GO:0007275;GO:0010268;GO:0016020;GO:0016021;GO:0016021;GO:0016125;GO:0016125;GO:0016132;GO:0016132;GO:0016491;GO:0016491;GO:0016705;GO:0016705;GO:0020037;GO:0020037;GO:0020037;GO:0046872;GO:0055114;GO:0055114;	-	-	Cytochrome P450 family protein
Os07g0258400	16.1163	30.9632	1.26938	0.0409965	-4.60836	1.04961e-09	2.18037e-07	7	8966025	8970880	+	2106	NRAMP1	GO:0005381;GO:0005381;GO:0005384;GO:0006811;GO:0015086;GO:0015086;GO:0016020;GO:0016020;GO:0016020;GO:0016021;GO:0016021;GO:0030001;GO:0030001;GO:0034755;GO:0034755;GO:0046873;GO:0046873;GO:0055072;GO:0055072;GO:0070574;GO:0071421;GO:0016020;GO:0016020;GO:0016020;GO:0016021;GO:0016021;GO:0030001;GO:0030001;GO:0046873;GO:0046873;GO:0005381;GO:0005381;GO:0005384;GO:0006811;GO:0015086;GO:0015086;GO:…	-	-	OsNramp1 (Integral membrane protein)
Os05g0586400	65.7366	23.7357	107.738	4.53905	2.18239	1.14494e-09	2.35984e-07	5	29213560	29219599	+	3108	-	GO:1900150;GO:1900150;	-	-	Protein of unknown function DUF3133 domain containing protein
Os03g0180900	77.161	33.9994	120.323	3.53896	1.82333	1.25387e-09	2.56431e-07	3	4236724	4238058	+	1110	OsJAZ2	GO:0005515;GO:0005634;GO:0005634;GO:0009611;GO:0009611;GO:0031347;GO:0031347;GO:2000022;GO:2000022;	K13464	-	Tify domain containing protein
Os03g0237600	874.266	554.6	1193.93	2.15278	1.1062	1.37206e-09	2.78443e-07	3	7277308	7284276	-	3681	-	GO:0000226;GO:0008017;GO:0000226;GO:0000226;GO:0000226;GO:0000226;GO:0005737;GO:0005819;GO:0005874;GO:0008017;GO:0008017;GO:0008017;GO:0000226;GO:0000226;GO:0000226;GO:0000226;GO:0005737;GO:0005819;GO:0005874;GO:0008017;GO:0008017;GO:0008017;	K16732	-	Similar to ATMAP65-6; microtubule binding
Os12g0147800	692.303	244.252	1140.35	4.66876	2.22304	1.52159e-09	3.06432e-07	12	2338072	2339170	+	984	OsPSK3	GO:0005576;GO:0005576;GO:0005576;GO:0007165;GO:0007275;GO:0007275;GO:0008083;GO:0008083;GO:0008083;GO:0008283;GO:0008283;GO:0008283;GO:0030154;GO:0030154;	-	-	Similar to Phytosulfokines 5 precursor (Secretory protein SH27A)
Os01g0748800	21.5772	42.2057	0.94861	0.0224759	-5.47548	1.65729e-09	3.31231e-07	1	31343694	31345522	+	332	-	-	-	-	Similar to ZCN12
Os03g0371350	224.447	318.007	130.888	0.411589	-1.28072	1.799e-09	3.56851e-07	3	14571477	14572023	+	447	CYP72A1	GO:0005506;GO:0005506;GO:0016021;GO:0016705;GO:0016705;GO:0020037;GO:0020037;GO:0020037;GO:0055114;	-	-	Similar to Cytochrome P450 family protein, expressed
Os03g0371400	220.282	312.078	128.486	0.411713	-1.28029	2.04354e-09	4.02333e-07	3	14572500	14573221	+	577	-	GO:0004497;GO:0004497;GO:0005506;GO:0005506;GO:0016021;GO:0016491;GO:0016705;GO:0016705;GO:0020037;GO:0020037;GO:0020037;GO:0046872;GO:0055114;	-	-	Cytochrome P450 family protein
Os11g0635500	479.378	654.059	304.697	0.465856	-1.10204	2.26479e-09	4.42589e-07	11	25040876	25042999	+	1913	-	GO:0004497;GO:0005506;GO:0005506;GO:0016020;GO:0016020;GO:0016021;GO:0016021;GO:0016491;GO:0016705;GO:0016705;GO:0016709;GO:0020037;GO:0020037;GO:0020037;GO:0046872;GO:0055114;	-	-	Cytochrome P450 family protein
Os08g0378900	219.135	127.981	310.289	2.42449	1.27768	2.38146e-09	4.61968e-07	8	17818457	17820510	-	843	OsTRXz	GO:0006662;GO:0006952;GO:0006952;GO:0008219;GO:0009295;GO:0009507;GO:0009507;GO:0009536;GO:0009579;GO:0009579;GO:0009657;GO:0009657;GO:0015035;GO:0015035;GO:0015036;GO:0016491;GO:0031347;GO:0034051;GO:0045454;GO:0045454;GO:0047134;GO:0006662;GO:0006952;GO:0006952;GO:0008219;GO:0009295;GO:0009507;GO:0009507;GO:0009507;GO:0009536;GO:0009579;GO:0009579;GO:0009579;GO:0009657;GO:0009657;GO:0015035;GO:…	-	-	Similar to Thioredoxin protein
Os06g0652300	263.082	371.333	154.83	0.416957	-1.26203	2.50926e-09	4.83206e-07	6	26698962	26700005	-	1044	-	GO:0003824;GO:0003824;GO:0003824;GO:0008152;GO:0009226;GO:0009226;GO:0016491;GO:0016491;GO:0016491;GO:0016853;GO:0016853;GO:0042351;GO:0042351;GO:0050577;GO:0050577;GO:0050577;GO:0050577;GO:0050662;	K02377	[EC:1.1.1.271]	Similar to GDP-4-keto-6-deoxy-D-mannose-3, 5- epimerase-4-reductase (GER1); 21556- 22494
Os02g0106700	170.754	245.652	95.8555	0.390208	-1.35769	2.79258e-09	5.33868e-07	2	391819	395616	+	2780	-	GO:0005634;GO:0010468;	K24134	[EC:3.4.19.12]	Peptidase C78, ubiquitin fold modifier-specific peptidase 1/ 2 domain containing protein
Os01g0954500	86.6168	41.1825	132.051	3.20648	1.68099	3.4935e-09	6.63062e-07	1	42037177	42039335	-	1780	-	GO:0003677;GO:0003677;GO:0005634;GO:0005634;GO:0005634;GO:0045893;GO:0045893;	-	-	Protein of unknown function DUF702 family protein
Os11g0213000	57.1361	17.4642	96.808	5.54323	2.47073	3.87662e-09	7.30521e-07	11	5873537	5881813	-	2542	OsWD40-188	GO:0000166;GO:0004672;GO:0004672;GO:0004674;GO:0004674;GO:0005524;GO:0005524;GO:0005524;GO:0005524;GO:0005886;GO:0006468;GO:0006468;GO:0006468;GO:0016301;GO:0016310;GO:0016740;	-	-	Similar to Protein kinase domain containing protein, expressed
Os06g0164300	20.4475	0.327329	40.5677	123.935	6.95345	3.99666e-09	7.478e-07	6	3270496	3271434	+	939	-	-	-	-	Similar to H0502G05.11 protein
Os05g0477900	427.131	271.402	582.859	2.14759	1.10272	4.38552e-09	8.14781e-07	5	23508215	23509009	+	423	OsLTP1.4	GO:0006869;GO:0006869;GO:0006869;GO:0008289;GO:0008289;GO:0008289;GO:0016020;	-	-	Similar to nonspecific lipid-transfer protein
Os11g0489250	614.944	998.249	231.638	0.232044	-2.10753	4.89813e-09	8.99178e-07	11	17234743	17237925	-	1617	-	GO:0004497;GO:0005506;GO:0005506;GO:0016020;GO:0016020;GO:0016021;GO:0016021;GO:0016491;GO:0016705;GO:0016705;GO:0016709;GO:0020037;GO:0020037;GO:0020037;GO:0046872;GO:0055114;	-	-	Similar to Cytochrome P450 family protein, expressed
Os06g0637500	74.0474	33.5588	114.536	3.41299	1.77104	4.90796e-09	8.99178e-07	6	25899446	25900813	-	1368	R2R3-MYB	GO:0000978;GO:0000981;GO:0003677;GO:0005634;GO:0005634;GO:0006355;GO:0006357;	-	-	Similar to MYB transcription factor R2R3 type
Os12g0222300	79.1065	138.136	20.0774	0.145346	-2.78244	5.01755e-09	9.12917e-07	12	6625464	6626040	+	577	-	-	-	-	Conserved hypothetical protein
Os11g0634200	187.399	98.0839	276.714	2.8212	1.49631	5.13254e-09	9.27444e-07	11	24950810	24952652	-	1027	-	-	-	-	Conserved hypothetical protein
Os11g0544000	122.708	57.4143	188.001	3.27447	1.71126	5.19281e-09	9.3195e-07	11	19985660	19989024	+	2253	-	-	-	-	Hypothetical conserved gene
Os01g0110200	123.722	39.2177	208.226	5.3095	2.40858	5.34971e-09	9.49722e-07	1	543425	544510	-	970	OsAGP12	-	-	-	Conserved hypothetical protein
Os03g0764600	1365.88	924.139	1807.62	1.956	0.967906	5.36383e-09	9.49722e-07	3	31643909	31645862	+	1496	-	GO:0003677;GO:0003677;GO:0003677;GO:0003677;GO:0005634;GO:0005634;	-	-	Homeodomain-like containing protein
Os03g0583800	11552.3	15103.4	8001.31	0.52977	-0.916563	5.79146e-09	1.0186e-06	3	21498173	21500536	+	1297	-	GO:0005737;GO:0005737;GO:0016020;GO:0016021;GO:0016021;GO:0016021;	K13348	-	Mpv17/PMP22 family protein
Os07g0693000	317.359	196.843	437.875	2.22449	1.15347	6.79031e-09	1.18637e-06	7	29484521	29487346	+	2006	OsRLCK242	GO:0004672;GO:0004672;GO:0004672;GO:0005524;GO:0005524;GO:0005524;GO:0006468;GO:0006468;GO:0016021;	-	-	Similar to Ser-thr protein kinase (Fragment)
Os08g0254500	501.277	324.151	678.404	2.09287	1.06548	6.90544e-09	1.19855e-06	8	9405688	9414700	+	3241	-	GO:0009535;GO:0015031;GO:0015031;GO:0015031;GO:0016020;GO:0016020;GO:0016020;GO:0005048;GO:0005048;GO:0006616;GO:0008320;GO:0008320;GO:0009507;GO:0009535;GO:0009535;GO:0009535;GO:0009536;GO:0009579;GO:0015031;GO:0015031;GO:0015031;GO:0016020;GO:0016020;GO:0016020;GO:0016021;GO:0016021;GO:0005048;GO:0005048;GO:0006616;GO:0008320;GO:0008320;GO:0009507;GO:0009535;GO:0009535;GO:0009535;GO:0009536;GO:…	K10956	-	Similar to Preprotein translocase secY subunit, chloroplast precursor (CpSecY)
Os07g0131001	112.622	195.393	29.852	0.15278	-2.71048	7.03003e-09	1.2122e-06	7	1626738	1628731	+	1994	-	-	-	-	Hypothetical protein
Os04g0398000	125.511	67.4957	183.526	2.71908	1.44312	7.38855e-09	1.26574e-06	4	19651665	19656024	+	3852	OsERF101	GO:0003677;GO:0003677;GO:0003677;GO:0003677;GO:0003700;GO:0003700;GO:0003700;GO:0005634;GO:0005634;GO:0006355;GO:0006355;GO:0003677;GO:0003677;GO:0003677;GO:0003677;GO:0003700;GO:0003700;GO:0003700;GO:0005634;GO:0005634;GO:0006355;GO:0006355;	-	-	ERF transcription factor, A member of APETALA2/Ethylene-Responsive Element Binding Protein(AP2/EREBP) family, Regulation of drought stress response, Innate immunit
Os11g0127600	15.9253	1.6945	30.1561	17.7964	4.15352	8.04717e-09	1.36968e-06	11	1269314	1271179	+	1569	ONAC045	GO:0003677;GO:0003677;GO:0003677;GO:0005634;GO:0006355;GO:0006355;GO:0006355;GO:0009414;GO:0009651;GO:0045893;	-	-	No apical meristem (NAM) protein domain containing protein
Os04g0373400	292.774	443.291	142.258	0.320914	-1.63974	8.15652e-09	1.37939e-06	4	18212946	18216660	+	1957	-	GO:0006855;GO:0015238;GO:0015297;GO:0015297;GO:0015297;GO:0016020;GO:0016020;GO:0016020;GO:0016020;GO:0016021;GO:0016021;GO:0022857;GO:0042908;GO:0042910;GO:0042910;GO:0055085;GO:0055085;	K03327	-	Similar to MATE efflux family protein, expressed
Os05g0411200	170.855	98.3265	243.383	2.47526	1.30758	9.11476e-09	1.53163e-06	5	20102713	20112210	-	2538	TCD5	GO:0071949;GO:0071949;GO:0071949;GO:0071949;	-	-	Similar to electron carrier/ oxidoreductase
Os11g0678000	128.263	62.4201	194.107	3.10968	1.63677	9.26146e-09	1.54643e-06	11	27399450	27406535	+	2962	-	GO:0006355;GO:0006355;GO:0006355;GO:0009881;GO:0018298;GO:0050896;	-	-	Similar to PAS domain containing protein, expressed
Os11g0629600	605.427	813.574	397.28	0.488314	-1.03412	9.45765e-09	1.56112e-06	11	24670967	24674337	+	3371	-	-	-	-	NB-ARC domain containing protein
Os06g0317100	72.4289	33.0825	111.775	3.37869	1.75646	9.46779e-09	1.56112e-06	6	12273448	12274281	+	401	-	-	-	-	Similar to glycine-rich cell wall structural protein
Os03g0780200	262.347	363.779	160.914	0.442339	-1.17678	1.00821e-08	1.65208e-06	3	32354145	32354714	-	570	-	GO:0016020;GO:0016021;GO:0016021;	-	-	Conserved hypothetical protein
Os01g0975900	3088.99	4430.41	1747.57	0.394449	-1.34209	1.15761e-08	1.88519e-06	1	43115747	43117221	-	1394	OsTIP1	GO:0005773;GO:0005774;GO:0005774;GO:0006833;GO:0015204;GO:0015250;GO:0015250;GO:0015267;GO:0015267;GO:0016020;GO:0016020;GO:0016020;GO:0016021;GO:0016021;GO:0055085;GO:0055085;GO:0005773;GO:0005774;GO:0005774;GO:0006833;GO:0015204;GO:0015250;GO:0015250;GO:0015267;GO:0015267;GO:0016020;GO:0016020;GO:0016020;GO:0016021;GO:0016021;GO:0055085;GO:0055085;	K09873	-	Similar to Tonoplast membrane integral protein ZmTIP1-2
Os01g0749200	1889.12	1294.8	2483.44	1.91801	0.939608	1.19938e-08	1.94123e-06	1	31367052	31369399	+	1033	WLP1	GO:0003729;GO:0003729;GO:0003735;GO:0003735;GO:0003735;GO:0003735;GO:0005840;GO:0005840;GO:0005840;GO:0005840;GO:0006412;GO:0006412;GO:0017148;GO:0017148;GO:0022625;GO:0022625;	K02871	-	Chloroplast ribosome L13 protein, Chloroplast development under low temperature condition
Os12g0567300	1043.99	1381.65	706.331	0.511224	-0.967971	1.34672e-08	2.16641e-06	12	23325673	23327055	-	1166	R2R3-MYB	GO:0003677;GO:0005634;GO:0005634;GO:0005634;GO:0006355;GO:0043565;GO:0043565;	K09422	-	Myb transcription factor domain containing protein
Os03g0124000	220.759	309.061	132.457	0.428579	-1.22237	1.36999e-08	2.1905e-06	3	1394429	1400133	+	2574	-	GO:0000978;GO:0000981;GO:0003677;GO:0003677;GO:0003677;GO:0003677;GO:0005634;GO:0005634;GO:0006355;GO:0006355;GO:0006355;GO:0006357;	-	-	Homeodomain-related domain containing protein
Os03g0183500	46.7278	17.6821	75.7735	4.28532	2.0994	1.39173e-08	2.21185e-06	3	4379668	4380736	-	904	-	-	-	-	Protein of unknown function DUF581 family protein
Os05g0519300	269.043	155.138	382.948	2.46843	1.30359	1.44996e-08	2.29059e-06	5	25776481	25778593	-	1295	-	-	-	-	Protein of unknown function DUF506, plant family protein
Os10g0450800	149.06	50.2201	247.9	4.93627	2.30342	1.51169e-08	2.36221e-06	10	16426027	16426928	-	902	-	GO:0016020;GO:0016021;GO:0016021;	-	-	Hypothetical protein
Os03g0661300	211.171	94.6949	327.646	3.46002	1.79078	1.51321e-08	2.36221e-06	3	25942767	25946686	+	1739	TUB8	GO:0000166;GO:0000226;GO:0000226;GO:0000278;GO:0000278;GO:0003924;GO:0003924;GO:0003924;GO:0005200;GO:0005200;GO:0005200;GO:0005525;GO:0005525;GO:0005525;GO:0005525;GO:0005618;GO:0005737;GO:0005737;GO:0005737;GO:0005794;GO:0005829;GO:0005856;GO:0005874;GO:0005874;GO:0005874;GO:0005874;GO:0005886;GO:0007017;GO:0007017;GO:0007017;GO:0009506;GO:0009570;GO:0048046;	K07375	-	Beta-tubulin , Microtubules formatio
Os03g0597600	141.077	202.978	79.1765	0.390074	-1.35818	1.57526e-08	2.44461e-06	3	22255220	22259151	-	1187	OsASNase1	GO:0004067;GO:0004067;GO:0005737;GO:0005737;GO:0008798;GO:0008798;GO:0016540;GO:0016787;GO:0016787;GO:0016787;GO:0033345;GO:0051604;	-	-	Similar to L-asparaginase (EC 3.5.1.1) (L- asparagine amidohydrolase)
Os07g0150100	1671.91	1135.57	2208.26	1.94463	0.959496	1.9788e-08	3.0529e-06	7	2601216	2606217	-	2735	OsOSCA3.1	GO:0003729;GO:0005227;GO:0005227;GO:0005773;GO:0005774;GO:0005774;GO:0005886;GO:0005886;GO:0005886;GO:0006811;GO:0009506;GO:0009506;GO:0009941;GO:0009941;GO:0016020;GO:0016020;GO:0016020;GO:0016021;GO:0016021;GO:0034220;GO:0098655;	K21989	-	Protein of unknown function DUF221 domain containing protein
Os04g0231800	17.7616	0	35.5232	Inf	Inf	2.05753e-08	3.15591e-06	4	8811012	8815165	-	913	-	-	-	-	Conserved hypothetical protein
Os08g0465700	434.159	622.86	245.458	0.394082	-1.34343	2.2796e-08	3.47633e-06	8	22876101	22877792	+	1692	CYP76M1	GO:0004497;GO:0005506;GO:0005506;GO:0016020;GO:0016020;GO:0016021;GO:0016021;GO:0016102;GO:0016491;GO:0016705;GO:0016705;GO:0016709;GO:0016709;GO:0020037;GO:0020037;GO:0020037;GO:0046872;GO:0055114;	-	-	Cytochrome P450 family protein
Os06g0646700	515.569	340.388	690.751	2.02931	1.02099	2.33145e-08	3.52501e-06	6	26421563	26427830	-	1099	-	-	-	-	Conserved hypothetical protein
Os01g0551100	262.898	362.759	163.036	0.449435	-1.15382	2.35164e-08	3.52501e-06	1	20665550	20671003	-	1298	-	GO:0003723;GO:0003723;GO:0003723;GO:0004518;GO:0004519;GO:0004525;GO:0004525;GO:0004525;GO:0005634;GO:0005737;GO:0006396;GO:0006396;GO:0006396;GO:0016787;GO:0030422;GO:0046872;GO:0046872;GO:0090305;GO:0090501;GO:0090502;	-	-	Ribonuclease III domain containing protein
Os04g0489600	78.6772	38.3649	118.989	3.10151	1.63297	2.35835e-08	3.52501e-06	4	24461146	24468929	+	3075	OsbHLH111	GO:0000978;GO:0000981;GO:0001228;GO:0005634;GO:0005634;GO:0006357;GO:0046983;GO:0046983;GO:0046983;	-	-	Hypothetical conserved gene
Os06g0683200	1356.11	791.988	1920.24	2.42458	1.27774	2.38419e-08	3.52501e-06	6	28472626	28474779	-	857	-	GO:0003723;GO:0003723;GO:0003729;GO:0003735;GO:0003735;GO:0003735;GO:0005739;GO:0005739;GO:0005840;GO:0005840;GO:0005840;GO:0006412;GO:0006412;GO:0006412;GO:0009507;GO:0009570;GO:0009570;GO:0009941;GO:0009941;GO:0032544;GO:0032544;	K02895	-	Similar to 50S ribosomal protein L24, chloroplast precursor (CL24)
Os09g0272600	51.4205	21.1052	81.7358	3.87278	1.95337	2.38515e-08	3.52501e-06	9	5454054	5454902	+	477	-	-	-	-	Conserved hypothetical protein
Os11g0607200	2249.76	3047.31	1452.2	0.476551	-1.0693	2.39169e-08	3.52501e-06	11	23431233	23436723	-	2509	OsSERL1	GO:0000166;GO:0004672;GO:0004672;GO:0004674;GO:0004674;GO:0005524;GO:0005524;GO:0005524;GO:0005524;GO:0006468;GO:0006468;GO:0016020;GO:0016021;GO:0016021;GO:0016301;GO:0016310;GO:0016740;GO:0000166;GO:0004672;GO:0004672;GO:0004675;GO:0005515;GO:0005524;GO:0005524;GO:0005524;GO:0005524;GO:0005886;GO:0006468;GO:0006468;GO:0006468;GO:0016020;GO:0016021;GO:0016021;GO:0016301;GO:0016310;GO:0016740;	-	-	Protein kinase, core domain containing protein
Os11g0298000	248.632	72.706	424.559	5.8394	2.54582	2.4412e-08	3.57212e-06	11	10998985	11000677	+	1452	OsATL8	GO:0003333;GO:0005774;GO:0005774;GO:0005886;GO:0005886;GO:0006865;GO:0015171;GO:0016020;GO:0016021;GO:0016021;	-	-	Similar to amino acid transporter
Os01g0227500	296.869	407.008	186.73	0.458786	-1.12411	2.45074e-08	3.57212e-06	1	7053100	7056373	+	1888	-	GO:0004497;GO:0005506;GO:0005506;GO:0016020;GO:0016021;GO:0016021;GO:0016491;GO:0016705;GO:0016705;GO:0016709;GO:0020037;GO:0020037;GO:0020037;GO:0046872;GO:0055114;	-	-	Cytochrome P450 family protein
Os01g0741900	488.657	321.453	655.862	2.04031	1.02879	2.50558e-08	3.63198e-06	1	30975765	30979337	+	2211	IAA6	GO:0005515;GO:0005634;GO:0005634;GO:0005634;GO:0005634;GO:0006355;GO:0006355;GO:0006355;GO:0006417;GO:0006417;GO:0009733;GO:0009734;GO:0009734;	K14484	-	Auxin-responsive protein, Drought tolerance, Control of tiller outgrowt
Os02g0654600	30.6576	9.05822	52.257	5.76901	2.52832	2.57322e-08	3.70965e-06	2	26409837	26411903	-	1794	-	GO:0071249;	-	-	Domain of unknown function DUF632 domain containing protein
Os03g0199100	34.7891	11.3781	58.2002	5.11513	2.35477	2.63796e-08	3.78232e-06	3	5214115	5217654	+	2124	-	GO:0016020;GO:0016021;GO:0016021;	-	-	Protein of unknown function DUF677 family protein
Os01g0601000	49.9363	83.9708	15.9018	0.189373	-2.4007	2.8008e-08	3.9941e-06	1	23611048	23615257	-	1730	OsEnS-10	GO:0016020;GO:0016020;GO:0016020;GO:0016021;GO:0016021;GO:0030001;GO:0030001;GO:0046873;GO:0046873;GO:0055085;GO:0055085;	-	-	Mg2+ transporter protein, CorA-like/Zinc transport protein ZntB domain containing protein
Os02g0791700	88.9842	132.411	45.5577	0.344064	-1.53925	4.22523e-08	5.99301e-06	2	33623986	33629332	+	2031	-	GO:0000166;GO:0004672;GO:0004672;GO:0004674;GO:0005524;GO:0005524;GO:0005524;GO:0005524;GO:0005737;GO:0006468;GO:0006468;GO:0023014;GO:0031098;GO:0032147;	K08835	[EC:2.7.11.1]	Similar to STE20/SPS1-related proline-alanine-rich protein kinase
Os02g0178800	110.699	59.1769	162.222	2.7413	1.45486	4.34275e-08	6.12676e-06	2	4355073	4362388	-	2220	OsGL1-2	GO:0000170;GO:0005506;GO:0005789;GO:0008610;GO:0009414;GO:0009737;GO:0009924;GO:0010025;GO:0016021;GO:0016491;GO:0030148;GO:0043447;GO:0046184;GO:0055114;GO:1990465;	-	-	Glossy1(GL1) homolog, Cuticular wax biosynthesis, Drought resistanc
Os12g0632900	187.431	261.348	113.514	0.43434	-1.2031	4.60784e-08	6.46618e-06	12	27122488	27126252	+	3539	-	GO:0000166;GO:0001653;GO:0004672;GO:0004672;GO:0004672;GO:0005515;GO:0005524;GO:0005524;GO:0005524;GO:0005524;GO:0005886;GO:0005886;GO:0006468;GO:0006468;GO:0010051;GO:0010051;GO:0010311;GO:0010311;GO:0016020;GO:0016021;GO:0016021;GO:0016301;GO:0016310;GO:0016740;GO:0017046;GO:0031540;GO:0042277;GO:0048437;GO:0048831;GO:0048831;GO:0051428;GO:0080113;GO:0090548;GO:1901141;GO:1901333;GO:1901333;GO:…	-	-	Serine/threonine protein kinase-related domain containing protein
Os06g0223800	736.512	334.466	1138.56	3.4041	1.76727	4.71003e-08	6.57461e-06	6	6401517	6406389	-	3335	CSIL1	GO:0005515;GO:0008017;GO:0010330;GO:0051211;GO:2001006;	-	-	C2 calcium-dependent membrane targeting domain containing protein
Os11g0470500	56.098	91.4097	20.7862	0.227397	-2.13672	4.78192e-08	6.63982e-06	11	16144914	16161474	-	2111	-	GO:0000166;GO:0004672;GO:0004672;GO:0004672;GO:0004674;GO:0005524;GO:0005524;GO:0005524;GO:0005524;GO:0006468;GO:0006468;GO:0009506;GO:0009506;GO:0016020;GO:0016021;GO:0016021;GO:0016301;GO:0016310;GO:0016740;	-	-	Similar to Protein kinase domain containing protein, expressed
Os03g0796600	974.055	1277	671.107	0.525534	-0.928145	4.87508e-08	6.73373e-06	3	33169846	33172084	+	2025	-	-	-	-	Protein of unknown function DUF506, plant family protein
Os08g0139100	451.928	299.509	604.346	2.01779	1.01278	4.95785e-08	6.81239e-06	8	2178165	2180179	-	1205	-	GO:0005739;GO:0005739;GO:0009507;GO:0009507;GO:0009570;GO:0009941;GO:0016554;GO:0016554;GO:0016554;GO:0042803;GO:1900865;GO:1900865;	-	-	Similar to DAG protein, chloroplast precursor
Os03g0843800	1170.99	1743.37	598.609	0.343362	-1.5422	5.17459e-08	7.07337e-06	3	35467632	35469813	+	1011	OsHOL1	GO:0008168;GO:0008757;GO:0008757;GO:0008757;GO:0016740;GO:0032259;	K21552	[EC:2.1.1.165]	Methyl chloride transferase
Os05g0127500	146.884	83.2264	210.542	2.52975	1.33899	5.5506e-08	7.54825e-06	5	1561984	1568161	-	1561	-	GO:0016491;GO:0016491;GO:0016491;GO:0046872;GO:0046872;GO:0051213;GO:0051213;GO:0055114;GO:0120091;	-	-	Similar to Leucoanthocyanidin dioxygenase-like protein
Os05g0518000	110.526	185.609	35.443	0.190956	-2.38869	5.66601e-08	7.66568e-06	5	25667364	25669371	-	618	OsFTL10	-	-	-	Similar to ZCN12 protein
Os02g0526400	601.331	802.248	400.414	0.499116	-1.00255	5.99876e-08	8.07446e-06	2	19251968	19256233	+	2618	ClpD1	GO:0005524;GO:0016887;	-	-	Similar to ATP-dependent Clp protease ATP-binding subunit
Os03g0337500	1057.54	731.478	1383.6	1.89151	0.91954	6.23108e-08	8.34458e-06	3	12520650	12528893	+	2686	OsHAK8	GO:0005886;GO:0006811;GO:0006813;GO:0006813;GO:0015079;GO:0015079;GO:0015079;GO:0016020;GO:0016020;GO:0016020;GO:0016020;GO:0016021;GO:0016021;GO:0071805;GO:0071805;	K03549	-	Similar to Potassium transporter
Os02g0578000	25.4943	45.7112	5.27742	0.115452	-3.11464	6.34077e-08	8.44859e-06	2	22215072	22216729	-	1505	-	-	-	-	Hypothetical protein
Os01g0660200	148.692	87.4477	209.936	2.4007	1.26346	6.48386e-08	8.59584e-06	1	26885484	26886719	+	1236	C10728	GO:0004553;GO:0004553;GO:0004568;GO:0004568;GO:0004568;GO:0005576;GO:0005576;GO:0005975;GO:0005975;GO:0005975;GO:0008152;GO:0016787;GO:0016798;	K01183	[EC:3.2.1.14]	Acidic class III chitinase OsChib3a precursor (Chitinase) (EC 3.2.1.14)
Os06g0115400	372.514	244.513	500.515	2.04699	1.0335	6.54449e-08	8.63284e-06	6	864345	866968	-	1741	OsFSD1.1	GO:0004784;GO:0004784;GO:0004784;GO:0004784;GO:0006801;GO:0006801;GO:0009507;GO:0009536;GO:0016491;GO:0019430;GO:0042644;GO:0042644;GO:0046872;GO:0046872;GO:0046872;GO:0046872;GO:0055114;GO:0004784;GO:0004784;GO:0006801;GO:0006801;GO:0019430;GO:0046872;GO:0046872;GO:0046872;GO:0055114;	K04564	[EC:1.15.1.1]	Similar to Superoxide dismutase [Fe], chloroplast (EC 1.15.1.1) (Fragment)
Os04g0444800	13653.2	17577.2	9729.11	0.553506	-0.853329	7.10416e-08	9.32448e-06	4	22182599	22186919	+	2737	OsFRO7	GO:0005886;GO:0016020;GO:0016021;GO:0016021;GO:0016491;GO:0016491;GO:0016491;GO:0046872;GO:0055114;GO:0005886;GO:0016020;GO:0016021;GO:0016021;GO:0016491;GO:0016491;GO:0016491;GO:0046872;GO:0055114;	K00521	[EC:1.16.1.7]	Ferric reductase-like transmembrane component family protein
Os11g0183150	13.5778	0.334461	26.8211	80.1921	6.32539	7.64489e-08	9.98452e-06	11	4184192	4188218	-	1728	-	GO:0005515;GO:0016020;GO:0016020;GO:0016020;GO:0016021;GO:0016021;	-	-	Ankyrin repeat domain containing protein
Os02g0207500	136.899	78.8198	194.979	2.47373	1.30669	7.71243e-08	1.00119e-05	2	6020675	6021256	+	582	-	GO:0016020;GO:0016021;GO:0016021;	-	-	Hypothetical gene
Os02g0208500	859.577	578.571	1140.58	1.97138	0.979206	7.74627e-08	1.00119e-05	2	6078179	6079111	-	673	OsCDT4	GO:0016020;GO:0016021;	-	-	Conserved hypothetical protein
Os01g0963000	31.8061	9.35386	54.2583	5.80064	2.53621	7.77973e-08	1.00119e-05	1	42441660	42442936	+	1277	prx22	GO:0004601;GO:0004601;GO:0004601;GO:0004601;GO:0004601;GO:0005576;GO:0005576;GO:0006979;GO:0006979;GO:0006979;GO:0006979;GO:0009505;GO:0009505;GO:0009506;GO:0009506;GO:0016491;GO:0020037;GO:0020037;GO:0020037;GO:0020037;GO:0042744;GO:0042744;GO:0042744;GO:0046872;GO:0046872;GO:0055114;GO:0098869;GO:0004601;GO:0004601;GO:0004601;GO:0004601;GO:0004601;GO:0005576;GO:0005576;GO:0006979;GO:0006979;GO:…	K00430	[EC:1.11.1.7]	Similar to Peroxidase BP 1 precursor
Os01g0970700	5194.46	7114.15	3274.78	0.460319	-1.11929	8.06878e-08	1.03335e-05	1	42826168	42828686	-	1249	-	GO:0004222;GO:0004222;GO:0004222;GO:0004222;GO:0006508;GO:0006508;GO:0006508;GO:0008233;GO:0008233;GO:0008233;GO:0008237;GO:0016787;GO:0030176;GO:0046872;GO:0071586;GO:0071586;GO:0071586;GO:0004222;GO:0004222;GO:0006508;GO:0006508;GO:0006508;GO:0008233;GO:0008233;GO:0008233;GO:0008237;GO:0016787;GO:0046872;GO:0071586;GO:0071586;	-	-	Peptidase M48, Ste24p family protein
Os09g0298100	83.2454	124.013	42.4774	0.342522	-1.54573	8.23475e-08	1.04951e-05	9	7240336	7244713	+	1972	OsPFPA4	GO:0003824;GO:0003872;GO:0003872;GO:0003872;GO:0005524;GO:0005524;GO:0005524;GO:0005737;GO:0005829;GO:0005829;GO:0006096;GO:0006096;GO:0006096;GO:0008152;GO:0008443;GO:0009749;GO:0015979;GO:0015979;GO:0016301;GO:0016310;GO:0016740;GO:0046835;GO:0046872;GO:0046872;GO:0047334;GO:0047334;GO:0047334;GO:0061615;	K00895	[EC:2.7.1.90]	Similar to predicted protein
Os03g0107700	58.8249	26.8307	90.8191	3.38489	1.75911	8.77281e-08	1.11271e-05	3	470350	471075	+	726	Orysa	GO:0004860;GO:0004861;GO:0004861;GO:0005515;GO:0005634;GO:0005634;GO:0007049;GO:0045736;GO:0071901;GO:0071901;	-	-	Similar to EL2 protein
Os05g0107900	69.876	116.592	23.1601	0.198642	-2.33176	9.05493e-08	1.143e-05	5	446567	448695	+	757	OsDi19-6	-	-	-	Similar to Protein DEHYDRATION-INDUCED 19 homolog 6
Os01g0140100	51.0923	21.7797	80.4049	3.69174	1.8843	9.13569e-08	1.1477e-05	1	2120489	2122320	+	1832	-	GO:0004190;GO:0004190;GO:0004190;GO:0006508;GO:0006508;GO:0006508;GO:0030163;	K22683	[EC:3.4.23.-]	Peptidase A1 domain containing protein
Os11g0448400	491.44	324.808	658.073	2.02604	1.01866	9.21586e-08	1.15229e-05	11	14975236	14979808	+	2048	OsSIG2A	GO:0003677;GO:0003700;GO:0003700;GO:0003700;GO:0006352;GO:0006352;GO:0006355;GO:0006355;GO:0006355;GO:0016987;GO:2000142;GO:0003700;GO:0003700;GO:0003700;GO:0006352;GO:0006352;GO:0006355;GO:0006355;	-	-	RNA polymerase sigma factor, region 2 domain containing protein
Os06g0157500	17.273	31.5227	3.02333	0.0959095	-3.38218	9.27825e-08	1.15462e-05	6	2926823	2928474	+	866	RFT1	GO:0005515;GO:0005634;GO:0005634;GO:0005737;GO:0005783;GO:0005783;GO:0007275;GO:0008429;GO:0008429;GO:0009908;GO:0009908;GO:0009909;GO:0009909;GO:0009909;GO:0009909;GO:0009909;GO:0010228;GO:0010229;GO:0010229;GO:0010229;GO:0030154;GO:0030154;GO:0048510;GO:0048510;GO:0048573;GO:0048573;GO:0048573;GO:0048573;GO:0048575;	-	-	Florigen, Flowering time, Long-day promotio
Os09g0458900	1463.92	1953.39	974.448	0.498849	-1.00332	9.48857e-08	1.17431e-05	9	17338533	17339171	+	639	-	GO:0005509;GO:0005509;GO:0005509;	-	-	EF hand domain containing protein
Os01g0141000	39.9484	10.6949	69.202	6.47058	2.6939	9.52552e-08	1.17431e-05	1	2202278	2203787	+	1510	AP2/EREBP129	GO:0003677;GO:0003677;GO:0003677;GO:0003677;GO:0003700;GO:0003700;GO:0003700;GO:0005634;GO:0005634;GO:0006355;GO:0006355;	K09287	-	AP2/ERF and B3 domain-containing protein, Salt stress respons
Os05g0325200	165.059	231.506	98.6117	0.425957	-1.23122	9.58716e-08	1.17641e-05	5	15084916	15086140	+	1225	-	GO:0000079;GO:0000079;GO:0019901;GO:0019901;GO:0019901;	-	-	Cyclin-related 2 domain containing protein
Os04g0588700	181.814	298.717	64.9116	0.217301	-2.20223	9.72879e-08	1.18514e-05	4	29754938	29762118	+	4248	OsABCC7	GO:0000166;GO:0000325;GO:0000325;GO:0005524;GO:0005524;GO:0005524;GO:0005524;GO:0005774;GO:0005774;GO:0016020;GO:0016020;GO:0016020;GO:0016021;GO:0016021;GO:0016021;GO:0016021;GO:0016887;GO:0016887;GO:0042626;GO:0042626;GO:0042626;GO:0042626;GO:0055085;GO:0055085;GO:0055085;	-	-	ABC transporter-like domain containing protein
Os12g0194900	20.7604	36.9526	4.56824	0.123624	-3.01597	9.74817e-08	1.18514e-05	12	4881038	4884876	+	1817	OsAAP10B	GO:0003333;GO:0005886;GO:0005886;GO:0005886;GO:0006865;GO:0015171;GO:0016020;GO:0016021;GO:0016021;	K24917	-	Similar to Amino acid carrier (Fragment)
Os09g0506450	356.375	234.326	478.424	2.0417	1.02977	9.96161e-08	1.20554e-05	9	19596349	19597750	+	1072	OsFbox497	-	-	-	Similar to F-box domain containing protein, expressed
Os02g0829600	1518.02	1968.21	1067.82	0.542531	-0.882223	1.04947e-07	1.26425e-05	2	35664929	35671732	-	3389	-	-	-	-	Zinc finger, RING/FYVE/PHD-type domain containing protein
Os08g0127100	730.886	958.933	502.838	0.524372	-0.931338	1.0779e-07	1.29044e-05	8	1561754	1566957	+	1815	OsHT	GO:0003333;GO:0005886;GO:0005886;GO:0005886;GO:0006865;GO:0015171;GO:0016020;GO:0016021;GO:0016021;GO:0003333;GO:0005886;GO:0005886;GO:0005886;GO:0006865;GO:0015171;GO:0016020;GO:0016021;GO:0016021;	-	-	Amino acid transporter, transmembrane family protein
Os08g0434632	160.159	73.1038	247.214	3.38169	1.75774	1.08099e-07	1.29044e-05	8	21083276	21086649	+	2633	OsCslA11	GO:0000139;GO:0005794;GO:0016757;GO:0051753;GO:0071555;GO:0097502;	-	-	Conserved hypothetical protein
Os08g0482700	596.417	364.073	828.762	2.27636	1.18673	1.10473e-07	1.30174e-05	8	23858723	23860121	-	1399	OsUCL30	GO:0009055;GO:0009055;GO:0009055;GO:0022900;GO:0046658;GO:0046658;	-	-	Cupredoxin domain containing protein
Os02g0768300	119.603	27.9482	211.258	7.55893	2.91818	1.11086e-07	1.30174e-05	2	32359193	32361902	-	1397	-	GO:0005886;GO:0005886;GO:0016020;GO:0016020;GO:0016020;GO:0016021;GO:0016021;GO:0016021;GO:0016021;GO:0022857;GO:0022857;GO:0055085;	-	-	Protein of unknown function DUF6, transmembrane domain containing protein
Os05g0542300	189.193	261.734	116.652	0.44569	-1.16589	1.1116e-07	1.30174e-05	5	26922233	26923380	-	585	-	-	-	-	Conserved hypothetical protein
Os03g0859900	44.7168	17.331	72.1026	4.16032	2.0567	1.11222e-07	1.30174e-05	3	36292039	36294776	+	2080	-	GO:0009507;	-	-	Protein of unknown function DUF547 domain containing protein
Os01g0281600	76.0726	34.9014	117.244	3.35929	1.74815	1.11513e-07	1.30174e-05	1	10048273	10050309	-	1073	OsENODL4	GO:0009055;GO:0009055;GO:0009055;GO:0022900;GO:0046658;GO:0046658;	-	-	Cupredoxin domain containing protein
Os03g0751400	210.362	121.432	299.292	2.46468	1.3014	1.16633e-07	1.35551e-05	3	30981065	30984498	+	876	-	GO:0003735;GO:0003735;GO:0003735;GO:0003735;GO:0005840;GO:0005840;GO:0005840;GO:0006412;GO:0006412;GO:0019843;GO:0019843;GO:0019843;	K02933	-	Similar to 50S ribosomal protein l6
Os03g0330300	872.42	603.459	1141.38	1.8914	0.919453	1.18802e-07	1.37466e-05	3	12151093	12157605	-	3919	-	-	-	-	Similar to cDNA clone:001-032-H02, full insert sequence (Fragment)
Os02g0727100	171.749	252.582	90.9155	0.359945	-1.47415	1.19774e-07	1.37986e-05	2	30259579	30263449	-	1934	OsATL3	GO:0003333;GO:0003333;GO:0005886;GO:0006865;GO:0015171;GO:0015171;GO:0016020;GO:0016021;GO:0016021;	K14207	-	Amino acid transporter, transmembrane domain containing protein
Os05g0524100	55.6541	25.1235	86.1847	3.43044	1.77839	1.24743e-07	1.43086e-05	5	26094863	26095836	+	974	-	-	-	-	Conserved hypothetical protein
Os03g0178500	117.709	177.566	57.8509	0.325799	-1.61795	1.26029e-07	1.43934e-05	3	4136960	4142715	-	1347	-	GO:0016787;GO:0016787;	-	-	Alpha/beta hydrolase family protein
Os04g0691600	937.139	618.077	1256.2	2.03243	1.02321	1.33697e-07	1.52035e-05	4	35381557	35382214	+	658	-	GO:0003723;GO:0003735;GO:0003735;GO:0003735;GO:0003735;GO:0005739;GO:0005840;GO:0005840;GO:0005840;GO:0006412;GO:0006412;GO:0009507;GO:0009534;GO:0009536;GO:0009570;GO:0009941;GO:0019843;GO:0019843;GO:0022627;GO:0032544;GO:0003723;GO:0003735;GO:0003735;GO:0003735;GO:0003735;GO:0005739;GO:0005840;GO:0005840;GO:0005840;GO:0006412;GO:0006412;GO:0009507;GO:0009534;GO:0009536;GO:0009570;GO:0009941;GO:…	-	-	Similar to 30S ribosomal protein S17
Os05g0501200	146.265	209.927	82.6042	0.393491	-1.3456	1.3764e-07	1.55111e-05	5	24663679	24666335	+	1571	OsbHLH067	GO:0001228;GO:0005634;	-	-	Hypothetical conserved gene
Os10g0158700	152.947	213.958	91.936	0.429692	-1.21862	1.37913e-07	1.55111e-05	10	3727965	3730348	+	1577	-	GO:0005515;	-	-	Conserved hypothetical protein
Os12g0564100	17.1302	3.02918	31.2313	10.3101	3.36599	1.38166e-07	1.55111e-05	12	23135061	23137352	-	2292	R2R3-MYB	GO:0005634;GO:0005634;GO:0006355;GO:0043565;GO:0043565;	-	-	Similar to Myb-like DNA-binding domain containing protein, expressed
Os03g0400700	48.0262	20.2294	75.8229	3.74815	1.90618	1.39822e-07	1.56305e-05	3	16250380	16251580	-	602	OsLEA11	-	-	-	Similar to retrotransposon protein
Os05g0215000	102.85	158.579	47.1212	0.297147	-1.75075	1.41191e-07	1.57169e-05	5	7134027	7135550	-	1336	OsBURP01	-	-	-	BURP domain containing protein
Os05g0147500	1035.01	724.881	1345.14	1.85567	0.891938	1.50448e-07	1.6677e-05	5	2725695	2733727	+	2304	OsDegp6	GO:0004252;GO:0004252;GO:0004252;GO:0006508;GO:0006508;GO:0004252;GO:0004252;GO:0004252;GO:0004252;GO:0005515;GO:0006508;GO:0006508;GO:0006508;GO:0009507;GO:0009533;GO:0009535;GO:0009570;GO:0009658;GO:0009941;GO:0010206;GO:0030163;	-	-	Similar to DEGP2 (DEGP PROTEASE 2); serine-type peptidase/ trypsin
Os01g0140400	104.622	55.4099	153.835	2.7763	1.47317	1.68275e-07	1.85365e-05	1	2131013	2137293	+	3637	PLRRP	GO:0005768;GO:0005768;GO:0005773;GO:0005773;GO:0005794;GO:0005802;GO:0005802;GO:0005886;GO:0005886;GO:0016020;GO:0016020;GO:0016020;GO:0016021;GO:0016021;GO:0016301;	-	-	Similar to leucine-rich repeat protein-related
Os11g0592600	200.489	125.117	275.86	2.20481	1.14065	1.68628e-07	1.85365e-05	11	22550323	22554889	+	1783	-	GO:0005737;GO:0005856;GO:0005874;	-	-	Targeting for Xklp2 family protein
Os08g0114300	43.5704	12.7405	74.4004	5.8397	2.54589	1.70568e-07	1.86719e-05	8	768391	770807	-	2059	-	GO:0003885;GO:0003885;GO:0016020;GO:0016020;GO:0016020;GO:0016491;GO:0016491;GO:0016491;GO:0016491;GO:0019853;GO:0050105;GO:0050105;GO:0050660;GO:0050660;GO:0055114;GO:0071949;GO:0071949;GO:0071949;	K00103	[EC:1.1.3.8]	D-arabinono-1,4-lactone oxidase domain containing protein
Os06g0691600	580.672	761.613	399.732	0.524849	-0.930026	1.73987e-07	1.89675e-05	6	28847313	28848022	-	710	OsCML29	GO:0005509;GO:0005509;GO:0005509;GO:0046872;	-	-	EF-Hand type domain containing protein
Os01g0940600	212.775	133.618	291.932	2.18483	1.12752	1.84783e-07	2.00615e-05	1	41343327	41344264	+	837	-	GO:0016020;GO:0016021;GO:0016021;	-	-	Conserved hypothetical protein
Os10g0477600	68.9499	34.1746	103.725	3.03516	1.60177	1.92539e-07	2.08178e-05	10	17849091	17851345	+	1456	ONAC120	GO:0003677;GO:0003677;GO:0003677;GO:0005634;GO:0006355;GO:0006355;GO:0006355;	-	-	Similar to NAM / CUC2-like protein
Os01g0159200	18.4161	3.72347	33.1087	8.89191	3.15249	1.95152e-07	2.10143e-05	1	3097415	3098160	-	746	OsFLA8	GO:0005886;GO:0005886;GO:0009834;GO:0009834;	-	-	Similar to Fasciclin-like protein FLA18
Os08g0162800	1509.79	2202.71	816.859	0.370842	-1.43112	2.06208e-07	2.21146e-05	8	3698349	3700499	-	578	OsACBP1	GO:0000062;GO:0000062;GO:0005737;GO:0005829;GO:0005829;GO:0008289;GO:0008289;	K08762	-	Acyl-CoA-binding protein , Stress respons
Os01g0805000	655.423	427.006	883.84	2.06986	1.04953	2.14551e-07	2.29161e-05	1	34133841	34135636	-	682	-	GO:0003735;GO:0003735;GO:0003735;GO:0005762;GO:0005840;GO:0005840;GO:0005840;GO:0006412;GO:0006412;	K02914	-	50S ribosomal protein L34
Os10g0415800	529.861	696.055	363.667	0.522469	-0.936583	2.30374e-07	2.4507e-05	10	14543601	14549003	+	2726	OsPOP22	GO:0004252;GO:0004252;GO:0004252;GO:0006508;GO:0006508;GO:0008236;GO:0008236;GO:0016787;GO:0004252;GO:0004252;GO:0004252;GO:0004252;GO:0004252;GO:0005737;GO:0005737;GO:0006508;GO:0006508;GO:0008236;GO:0008236;GO:0016787;	K01303	[EC:3.4.19.1]	Similar to Prolyl oligopeptidase family protein, expressed
Os09g0315000	1157.95	1493.39	822.504	0.550764	-0.860494	2.56552e-07	2.71821e-05	9	8644115	8652428	+	1758	-	GO:0005737;GO:0005737;GO:0016020;GO:0016021;GO:0016021;GO:0016021;	K13348	-	Similar to mpv17 / PMP22 family protein
Os08g0331900	34.569	8.77529	60.3628	6.87872	2.78214	2.59031e-07	2.73351e-05	8	14675041	14676325	+	1285	-	GO:0000166;GO:0004672;GO:0004672;GO:0004674;GO:0004674;GO:0005515;GO:0005524;GO:0005524;GO:0005524;GO:0005524;GO:0006468;GO:0006468;GO:0016020;GO:0016021;GO:0016021;GO:0016301;GO:0016310;GO:0016740;	-	-	Similar to Leucine Rich Repeat family protein, expressed
Os08g0232700	421.689	621.652	221.725	0.356671	-1.48734	2.70584e-07	2.84404e-05	8	8061317	8063491	+	2175	OsEXO70FX4	GO:0000145;GO:0000145;GO:0000145;GO:0000145;GO:0006887;GO:0006887;GO:0006887;GO:0006887;GO:0015031;GO:0015031;	-	-	Exo70 exocyst complex subunit family protein
Os03g0856000	186.572	116.336	256.808	2.20747	1.1424	2.78528e-07	2.91592e-05	3	36103513	36105063	+	1551	-	GO:0016491;GO:0016491;GO:0016491;GO:0046872;GO:0046872;GO:0051213;GO:0055114;	-	-	2OG-Fe(II) oxygenase domain containing protein
Os06g0354700	2109.6	2704.75	1514.44	0.559917	-0.836714	2.79772e-07	2.91737e-05	6	14527016	14531805	+	2590	NYC3	GO:0009507;GO:0009507;GO:0015996;GO:0015996;GO:0015996;GO:0016787;GO:0080124;GO:0080124;GO:0080124;GO:0015996;GO:0016787;GO:0080124;	-	-	Alpha/beta hydrolase-fold family protein, Chlorophyll degradation during senescenc
Os01g0701700	62.3676	30.2958	94.4394	3.11724	1.64027	2.86988e-07	2.98083e-05	1	29050777	29053445	-	1433	-	GO:0008168;GO:0008168;GO:0008757;GO:0032259;	-	-	SAM dependent carboxyl methyltransferase family protein
Os03g0229500	179.836	247.127	112.544	0.45541	-1.13476	3.06387e-07	3.16984e-05	3	6854085	6856064	-	1980	-	GO:0005381;GO:0005381;GO:0005770;GO:0005770;GO:0005794;GO:0006826;GO:0006855;GO:0006970;GO:0006970;GO:0009408;GO:0009408;GO:0009624;GO:0009646;GO:0009646;GO:0009737;GO:0009737;GO:0010015;GO:0010015;GO:0015238;GO:0015297;GO:0015297;GO:0015297;GO:0016020;GO:0016020;GO:0016020;GO:0016020;GO:0016021;GO:0016021;GO:0017119;GO:0017119;GO:0022857;GO:0034755;GO:0042908;GO:0042910;GO:0042910;GO:0042910;GO:…	K03327	-	Similar to MATE efflux family protein, expressed
Os07g0543500	109.178	156.814	61.542	0.392453	-1.34941	3.09879e-07	3.19345e-05	7	21513062	21517031	+	3011	-	GO:0016021;	-	-	Armadillo-like helical domain containing protein
Os12g0577600	1574.58	2038.56	1110.6	0.544798	-0.876207	3.12823e-07	3.20283e-05	12	23879858	23884977	+	2741	-	-	-	-	Protein of unknown function DUF1336 domain containing protein
Os01g0974200	8265.57	12383.2	4147.99	0.334971	-1.57789	3.13218e-07	3.20283e-05	1	43047164	43047861	+	671	OsMT2c	GO:0046872;GO:0046872;GO:0046872;GO:0046872;GO:0046872;GO:0046872;GO:0046872;GO:0046872;GO:0046872;	-	-	RicMT (Metallothionein-like protein)
Os02g0471500	697.461	487.126	907.795	1.86358	0.898073	3.30323e-07	3.3647e-05	2	16009711	16014282	-	2170	OsPP2C14	GO:0004721;GO:0004722;GO:0004724;GO:0005634;GO:0005829;GO:0006470;GO:0016311;GO:0016787;GO:0016791;GO:0016791;GO:0046872;GO:0046872;GO:0106306;GO:0106306;GO:0106307;GO:0106307;GO:0004721;GO:0004722;GO:0004724;GO:0005634;GO:0005829;GO:0006470;GO:0016311;GO:0016787;GO:0016791;GO:0016791;GO:0046872;GO:0046872;GO:0106306;GO:0106306;GO:0106307;GO:0106307;GO:0004722;GO:0006470;GO:0016311;GO:0016791;GO:…	-	-	Protein phosphatase 2C domain containing protein
Os09g0341600	19.3248	4.38129	34.2683	7.8215	2.96745	3.34434e-07	3.39348e-05	9	10522954	10524537	-	1584	OsFbox478	GO:0005515;	-	-	Cyclin-like F-box domain containing protein
Os03g0245700	500.423	248.998	751.848	3.0195	1.59431	3.38834e-07	3.41907e-05	3	7686713	7688842	-	2130	-	GO:0005783;GO:0006633;GO:0006633;GO:0006633;GO:0006633;GO:0009409;GO:0009416;GO:0009922;GO:0010025;GO:0016020;GO:0016020;GO:0016020;GO:0016021;GO:0016021;GO:0016740;GO:0016746;GO:0016746;GO:0016746;GO:0016747;GO:0016747;GO:0022626;GO:0006633;GO:0006633;GO:0006633;GO:0016020;GO:0016020;GO:0016020;GO:0016021;GO:0016021;GO:0016746;GO:0016746;GO:0016747;GO:0016747;	K15397	[EC:2.3.1.199]	Thiolase-like, subgroup domain containing protein
Os01g0874100	588.834	770.588	407.079	0.528271	-0.920651	3.39548e-07	3.41907e-05	1	37914774	37918962	-	3148	-	-	-	-	Hypothetical conserved gene
Os03g0152000	63.5828	18.8417	108.324	5.74917	2.52335	3.66538e-07	3.67681e-05	3	2866379	2868145	-	1400	-	GO:0030001;GO:0030001;GO:0046872;GO:0046872;GO:0046872;GO:0046872;	-	-	Heavy metal transport/detoxification protein domain containing protein
Os04g0531800	59.1112	90.0069	28.2155	0.313482	-1.67355	3.7616e-07	3.75904e-05	4	26585732	26588913	+	3182	-	-	-	-	Conserved hypothetical protein
Os06g0137400	11.3709	21.7916	0.950132	0.0436009	-4.5195	3.78628e-07	3.76942e-05	6	2000160	2000569	+	410	OsSAUR24	GO:0009733;GO:0009733;GO:0009733;	K14488	-	Hypothetical conserved gene
Os01g0693400	276.47	181.991	370.948	2.03828	1.02735	4.02146e-07	3.9885e-05	1	28619585	28621117	-	1533	AP2/EREBP_127	GO:0003677;GO:0003677;GO:0003677;GO:0003677;GO:0003700;GO:0003700;GO:0003700;GO:0005634;GO:0005634;GO:0006355;GO:0006355;	K09287	-	Pathogenesis-related transcriptional factor and ERF, DNA-binding domain containing protein
Os08g0478000	9.67407	0.334461	19.0137	56.8487	5.82905	4.19747e-07	4.14747e-05	8	23575567	23576307	+	741	-	-	-	-	Similar to mucin-2
Os03g0837100	258.918	145.758	372.077	2.5527	1.35202	4.45838e-07	4.38885e-05	3	35177757	35183273	+	4032	OsCesA5	GO:0005794;GO:0005802;GO:0005802;GO:0005886;GO:0005886;GO:0005886;GO:0009833;GO:0009833;GO:0016020;GO:0016020;GO:0016020;GO:0016021;GO:0016021;GO:0016740;GO:0016757;GO:0016759;GO:0016760;GO:0016760;GO:0016760;GO:0016760;GO:0030244;GO:0030244;GO:0030244;GO:0030244;GO:0030244;GO:0046872;GO:0046872;GO:0071555;GO:0071555;GO:0016020;GO:0016020;GO:0016020;GO:0016021;GO:0016021;GO:0016740;GO:0016757;GO:…	K10999	[EC:2.4.1.12]	Similar to Cellulose synthase-6
Os09g0262000	147.056	258.925	35.188	0.1359	-2.87938	4.53104e-07	4.44379e-05	9	4592236	4595598	+	957	OsCCR24	GO:0003824;GO:0003824;GO:0009809;GO:0016491;GO:0016616;GO:0016616;GO:0016621;GO:0050662;	K09753	[EC:1.2.1.44]	Similar to Cinnamoyl CoA reductase
Os03g0265400	1172.49	808.707	1536.26	1.89965	0.925737	4.59668e-07	4.49147e-05	3	8753551	8756010	+	1300	-	GO:0003735;GO:0003735;GO:0003735;GO:0003735;GO:0005840;GO:0005840;GO:0005840;GO:0006412;GO:0006412;GO:0003735;GO:0003735;GO:0003735;GO:0003735;GO:0005840;GO:0005840;GO:0005840;GO:0006412;GO:0006412;	K02926	-	Similar to 50S ribosomal protein L4, chloroplast precursor (R-protein L4)
Os01g0678600	1666.89	1197.45	2136.32	1.78406	0.835162	4.63897e-07	4.51606e-05	1	27922318	27924335	+	1352	-	GO:0003723;GO:0003723;GO:0003723;GO:0003735;GO:0003735;GO:0003735;GO:0005840;GO:0005840;GO:0005840;GO:0006412;GO:0006412;GO:0015935;GO:0019843;GO:0070181;GO:0070181;GO:0003723;GO:0003723;GO:0003723;GO:0003723;GO:0003735;GO:0003735;GO:0003735;GO:0005840;GO:0005840;GO:0005840;GO:0006412;GO:0006412;GO:0019843;GO:0003723;GO:0003723;GO:0003723;GO:0003723;GO:0003735;GO:0003735;GO:0003735;GO:0005840;GO:…	K02968	-	Ribosomal protein S20 family protein
Os04g0369100	52.104	80.2836	23.9244	0.297998	-1.74663	4.76664e-07	4.62329e-05	4	17929442	17940263	+	1731	OsRLCK145	GO:0004674;GO:0005886;GO:0006468;GO:0030246;GO:0030246;GO:0030246;	-	-	Similar to H0607F01.9 protein
Os03g0407100	53.6966	25.03	82.3633	3.29059	1.71834	4.8121e-07	4.65028e-05	3	16715256	16715939	+	684	-	-	-	-	Protein of unknown function DUF1677, plant family protein
Os09g0294000	1901.31	2540.61	1262	0.496732	-1.00946	4.83702e-07	4.65731e-05	9	6995055	7009477	-	3119	-	GO:0003824;GO:0004072;GO:0004072;GO:0004072;GO:0004072;GO:0004072;GO:0004412;GO:0004412;GO:0006520;GO:0006520;GO:0008152;GO:0008652;GO:0008652;GO:0008652;GO:0009088;GO:0016310;GO:0016491;GO:0016491;GO:0016491;GO:0016740;GO:0050661;GO:0050661;GO:0055114;GO:0000166;GO:0003824;GO:0004072;GO:0004072;GO:0004072;GO:0004072;GO:0004072;GO:0004412;GO:0004412;GO:0004412;GO:0004412;GO:0005524;GO:0006520;GO:…	K12524	-	Similar to Bifunctional aspartokinase/homoserine dehydrogenase 2, chloroplast precursor (AK-HD 2) (AK-HSDH 2) [Includes: Aspartokinase (EC 2.7.2.4); Homoserine dehydrogenase (EC 1.1.1.3)]
Os11g0173900	155.151	95.325	214.977	2.2552	1.17326	5.05374e-07	4.84828e-05	11	3664612	3667770	+	3042	-	GO:0004672;GO:0004672;GO:0004672;GO:0005515;GO:0005524;GO:0005524;GO:0005524;GO:0006468;GO:0006468;GO:0016020;GO:0016021;GO:0016021;	K02183	-	Similar to Leucine Rich Repeat family protein, expressed
Os09g0533900	732.838	464.831	1000.85	2.15314	1.10644	5.2122e-07	4.98218e-05	9	20976449	20980651	-	2131	OsGH9B5	GO:0000272;GO:0004553;GO:0004553;GO:0004553;GO:0004553;GO:0005576;GO:0005576;GO:0005975;GO:0005975;GO:0005975;GO:0005975;GO:0008152;GO:0008810;GO:0008810;GO:0016787;GO:0016798;GO:0030245;GO:0030245;GO:0071555;GO:0071555;GO:0000272;GO:0004553;GO:0004553;GO:0004553;GO:0004553;GO:0005576;GO:0005576;GO:0005975;GO:0005975;GO:0005975;GO:0005975;GO:0008152;GO:0008810;GO:0008810;GO:0016787;GO:0016798;GO:…	-	-	Similar to CEL5=CELLULASE 5 (Fragment)
Os01g0197700	47.761	12.727	82.795	6.50546	2.70165	5.25104e-07	5.00118e-05	1	5270449	5275585	-	2147	Gn1a	GO:0003824;GO:0003824;GO:0005576;GO:0005615;GO:0005615;GO:0007275;GO:0009690;GO:0009690;GO:0009736;GO:0009736;GO:0010229;GO:0010229;GO:0010229;GO:0016491;GO:0016491;GO:0016491;GO:0016491;GO:0019139;GO:0019139;GO:0019139;GO:0019139;GO:0019139;GO:0050660;GO:0050660;GO:0055114;GO:0071949;GO:0071949;GO:0071949;	K00279	[EC:1.5.99.12]	Cytokinin oxidase/dehydrogenase, Regulation of grain productio
Os03g0815400	649.089	454.96	843.218	1.85339	0.890166	5.35562e-07	5.08081e-05	3	34174779	34176667	+	933	-	GO:0003735;GO:0003735;GO:0003735;GO:0003735;GO:0005840;GO:0005840;GO:0005840;GO:0006412;GO:0006412;GO:0009507;GO:0009570;GO:0009570;GO:0009941;GO:0009941;GO:0015934;GO:0022625;GO:0022625;	K02879	-	Ribosomal protein L17-like protein
Os04g0619300	171.786	102.767	240.806	2.34322	1.22849	5.37316e-07	5.08081e-05	4	31458951	31462013	+	1928	OsFbox232	GO:0005515;GO:0005634;GO:0005515;	-	-	Similar to H0114G12.4 protein
Os02g0128000	73.9646	109.168	38.7613	0.355061	-1.49386	5.66132e-07	5.30991e-05	2	1450233	1450766	+	534	-	GO:0000302;GO:0005737;GO:0005737;GO:0006457;GO:0006457;GO:0009408;GO:0009408;GO:0009651;GO:0009651;GO:0042542;GO:0042542;GO:0043621;GO:0043621;GO:0051082;GO:0051082;GO:0051259;GO:0051259;	K13993	-	Similar to Cytosolic class I small heat shock protein 6 (Fragment)
Os02g0148000	1629.95	943.039	2316.87	2.45681	1.29679	5.66352e-07	5.30991e-05	2	2638443	2642064	+	2322	OsCCT03	GO:0005515;GO:0005634;GO:0005634;GO:0005634;GO:0006355;GO:0006355;	-	-	CCT domain containing protein
Os01g0842500	50.2113	16.3783	84.0443	5.13143	2.35936	5.6964e-07	5.30991e-05	1	36177292	36180127	-	2210	OsLAC5	GO:0005507;GO:0005507;GO:0005507;GO:0005576;GO:0016491;GO:0016491;GO:0016491;GO:0016491;GO:0016722;GO:0046274;GO:0046274;GO:0046274;GO:0046872;GO:0048046;GO:0048046;GO:0048046;GO:0048046;GO:0052716;GO:0052716;GO:0052716;GO:0052716;GO:0055114;	K05909	[EC:1.10.3.2]	Similar to Laccase (EC 1.10.3.2)
Os07g0676900	90.2557	39.6592	140.852	3.55157	1.82846	5.70804e-07	5.30991e-05	7	28660188	28661792	+	1229	prx109	GO:0004601;GO:0004601;GO:0004601;GO:0004601;GO:0005576;GO:0005576;GO:0006979;GO:0006979;GO:0006979;GO:0006979;GO:0016491;GO:0020037;GO:0020037;GO:0020037;GO:0020037;GO:0042744;GO:0042744;GO:0042744;GO:0046872;GO:0046872;GO:0055114;GO:0098869;	K00430	[EC:1.11.1.7]	Similar to Peroxidase (EC 1.11.1.7)
Os08g0532200	1624.53	1173.33	2075.73	1.76909	0.82301	5.71607e-07	5.30991e-05	8	26531415	26534074	-	2330	GSA	GO:0003824;GO:0003824;GO:0006779;GO:0006779;GO:0006782;GO:0008483;GO:0008483;GO:0008483;GO:0009507;GO:0009507;GO:0009507;GO:0009536;GO:0015995;GO:0015995;GO:0016853;GO:0030170;GO:0030170;GO:0030170;GO:0033014;GO:0033014;GO:0042286;GO:0042286;GO:0042286;GO:0042286;GO:0003824;GO:0003824;GO:0006779;GO:0006779;GO:0006782;GO:0008483;GO:0008483;GO:0008483;GO:0009507;GO:0009507;GO:0009507;GO:0009536;GO:…	K01845	[EC:5.4.3.8]	Similar to Glutamate-1-semialdehyde 2,1- aminomutase, chloroplast precursor (EC 5.4.3.8) (GSA) (Glutamate-1-semialdehyde aminotransferase) (GSA- AT)
Os05g0140100	191.268	64.1399	318.395	4.96407	2.31152	5.98852e-07	5.54348e-05	5	2311396	2315442	+	3728	OsMYB2P-1	GO:0005634;GO:0010119;GO:0010119;GO:0030154;GO:0043565;GO:0044212;GO:0005634;GO:0010119;GO:0010119;GO:0030154;GO:0043565;GO:0044212;GO:0005634;GO:0010119;GO:0010119;GO:0030154;GO:0043565;GO:0044212;	K09422	-	R2R3 MYB transcription factor, Regulation of phosphate-starvation responses and root architectur
Os02g0303500	442.137	193.639	690.635	3.56662	1.83456	6.02059e-07	5.55368e-05	2	11798895	11799847	-	953	-	-	-	-	Eggshell protein family protein
Os08g0176900	77.6469	113.841	41.4528	0.364129	-1.45748	6.08154e-07	5.57156e-05	8	4505745	4508226	-	1982	OsbZIP64	GO:0003677;GO:0003700;GO:0003700;GO:0003700;GO:0005634;GO:0005634;GO:0006351;GO:0006351;GO:0006355;GO:0006355;GO:0006952;GO:0006952;GO:0043565;GO:0043565;GO:0003700;GO:0006355;	K14431	-	Similar to Transcription factor HBP-1b(C38) (Fragment)
Os02g0314300	851.053	1186.99	515.119	0.433972	-1.20433	6.0922e-07	5.57156e-05	2	12432303	12448557	+	1795	OsCAX1c	GO:0005773;GO:0005774;GO:0006811;GO:0006812;GO:0006812;GO:0006816;GO:0006816;GO:0006816;GO:0006874;GO:0008324;GO:0008324;GO:0009705;GO:0009705;GO:0015297;GO:0015369;GO:0015369;GO:0015369;GO:0016020;GO:0016021;GO:0016021;GO:0016021;GO:0016021;GO:0055085;GO:0055085;GO:0070588;GO:0070588;	K07300	-	Sodium/calcium exchanger membrane region domain containing protein
Os06g0174300	357.764	472.342	243.185	0.51485	-0.957777	6.10333e-07	5.57156e-05	6	3759843	3762120	+	666	OsSrx	GO:0000166;GO:0005524;GO:0005737;GO:0016209;GO:0016491;GO:0032542;GO:0032542;GO:0032542;GO:0032542;GO:0032542;GO:0034599;GO:0034599;GO:0055114;GO:0098869;	K12260	[EC:1.8.98.2]	Similar to predicted protein
Os11g0106700	840.833	597.393	1084.27	1.81501	0.859977	6.41624e-07	5.83701e-05	11	305050	307728	-	1340	OsFER1	GO:0000302;GO:0004322;GO:0004322;GO:0004322;GO:0005506;GO:0005737;GO:0005737;GO:0006826;GO:0006826;GO:0006826;GO:0006879;GO:0006879;GO:0006879;GO:0006880;GO:0006880;GO:0008198;GO:0008198;GO:0008199;GO:0008199;GO:0008199;GO:0009409;GO:0009536;GO:0009617;GO:0009735;GO:0009908;GO:0010039;GO:0015979;GO:0016491;GO:0042542;GO:0042802;GO:0046872;GO:0048366;GO:0000302;GO:0004322;GO:0004322;GO:0004322;GO:…	K00522	[EC:1.16.3.2]	Similar to Ferritin 1, chloroplast precursor (EC 1.16.3.1) (ZmFer1)
Os11g0108800	212.298	136.66	287.935	2.10694	1.07515	6.45891e-07	5.85564e-05	11	397403	401779	-	2355	-	GO:0000166;GO:0004672;GO:0004672;GO:0004675;GO:0005524;GO:0005524;GO:0005524;GO:0005524;GO:0005886;GO:0006468;GO:0006468;GO:0006468;GO:0016020;GO:0016021;GO:0016021;GO:0016301;GO:0016310;GO:0016740;	-	-	Similar to Protein kinase domain containing protein, expressed
Os02g0137200	1290.29	928.484	1652.09	1.77935	0.831347	6.53964e-07	5.90852e-05	2	1972939	1974762	-	1003	-	GO:0003735;GO:0003735;GO:0003735;GO:0003735;GO:0005840;GO:0005840;GO:0005840;GO:0006412;GO:0006412;GO:0009570;GO:0009941;GO:0009941;GO:0016020;GO:0003735;GO:0003735;GO:0003735;GO:0005840;GO:0005840;GO:0005840;GO:0006412;GO:0006412;	K02906	-	Similar to 50S ribosomal protein L3-1, chloroplast precursor
Os09g0491852	1185.91	1698.62	673.19	0.396315	-1.33528	6.81884e-07	6.13975e-05	9	19020438	19024327	-	1272	CCR1	GO:0003824;GO:0003824;GO:0016491;GO:0016616;GO:0016616;GO:0050662;	-	-	NAD(P)-binding domain containing protein
Os08g0556900	348.009	191.791	504.228	2.62905	1.39454	6.87957e-07	6.17336e-05	8	27875142	27876577	+	1436	CP	GO:0004197;GO:0004197;GO:0005615;GO:0005615;GO:0005764;GO:0006508;GO:0006508;GO:0006508;GO:0008233;GO:0008234;GO:0008234;GO:0008234;GO:0016787;GO:0051603;GO:0051603;GO:0006508;GO:0006508;GO:0006508;GO:0008233;GO:0008234;GO:0008234;GO:0008234;GO:0016787;	K16292	[EC:3.4.22.-]	Similar to Cysteine proteinase (EC 3.4.22.-)
Os11g0484000	1523.66	1949.51	1097.8	0.563117	-0.828493	6.93438e-07	6.20145e-05	11	17036933	17044163	-	1850	OsDEP	GO:0000287;GO:0000287;GO:0000287;GO:0000287;GO:0003824;GO:0005737;GO:0005737;GO:0005737;GO:0005737;GO:0008152;GO:0008270;GO:0008270;GO:0008652;GO:0009086;GO:0016311;GO:0016787;GO:0016787;GO:0016787;GO:0016829;GO:0019284;GO:0019284;GO:0019509;GO:0019509;GO:0019509;GO:0019509;GO:0043715;GO:0043715;GO:0043716;GO:0043716;GO:0043874;GO:0043874;GO:0043874;GO:0043874;GO:0046570;GO:0046570;GO:0046570;GO:…	K16054	-	Class II aldolase/adducin, N-terminal family protein
Os05g0194500	23.913	6.9817	40.8443	5.8502	2.54849	6.98738e-07	6.22774e-05	5	5784144	5789558	-	1510	ONAC085	GO:0000976;GO:0003677;GO:0003677;GO:0005634;GO:0005634;GO:0006355;GO:0006355;GO:0006355;GO:0006355;GO:0043565;GO:0044212;	-	-	Similar to ANAC075
Os01g0620301	79.0032	116.176	41.8306	0.360063	-1.47368	7.54502e-07	6.68284e-05	1	24712185	24713658	+	1474	-	-	-	-	Hypothetical protein
Os03g0684400	2984.54	3791.16	2177.92	0.574473	-0.799689	7.54866e-07	6.68284e-05	3	27287853	27294356	+	1920	OsMRS2-6	GO:0006811;GO:0009507;GO:0009507;GO:0009507;GO:0009536;GO:0009941;GO:0009941;GO:0009941;GO:0010027;GO:0010027;GO:0010117;GO:0010960;GO:0015095;GO:0015095;GO:0015693;GO:0015693;GO:0016020;GO:0016020;GO:0016020;GO:0016021;GO:0016021;GO:0030001;GO:0030001;GO:0031969;GO:0031969;GO:0046873;GO:0046873;GO:0055085;GO:0055085;GO:1903830;	K16075	-	Mg2+ transporter protein, CorA-like domain containing protein
Os01g0179800	4679.58	6161.82	3197.34	0.518895	-0.946487	7.70442e-07	6.78811e-05	1	4167514	4173240	-	1750	-	GO:0016020;GO:0016020;GO:0016020;GO:0016020;GO:0016021;GO:0016021;	K23544	-	TMS membrane protein/tumour differentially expressed protein family protein
Os03g0242300	184.772	251.883	117.66	0.467123	-1.09813	7.71903e-07	6.78811e-05	3	7519754	7521478	-	1725	-	-	-	-	Hypothetical protein
Os07g0166700	129.132	63.2324	195.031	3.08435	1.62497	7.8912e-07	6.91647e-05	7	3583172	3588346	+	3534	-	GO:0004672;GO:0004672;GO:0004672;GO:0004672;GO:0005515;GO:0005524;GO:0005524;GO:0005524;GO:0005886;GO:0005886;GO:0006468;GO:0006468;GO:0009506;GO:0009506;GO:0016020;GO:0016021;GO:0016021;GO:0046777;GO:0046777;	-	-	Similar to Transmembrane protein kinase
Os02g0822600	795.816	472.641	1118.99	2.36753	1.24338	8.1405e-07	7.10215e-05	2	35320316	35322965	-	1062	-	GO:0003723;GO:0003735;GO:0003735;GO:0003735;GO:0005739;GO:0005739;GO:0005840;GO:0005840;GO:0005840;GO:0006412;GO:0006412;GO:0019843;	K02939	-	Similar to 50S ribosomal protein L9
Os01g0612500	72.7711	17.1725	128.37	7.4753	2.90213	8.15689e-07	7.10215e-05	1	24277095	24280999	+	1200	OsPOP2	GO:0016787;GO:0016787;GO:0016787;	-	-	Phospholipase/carboxylesterase domain containing protein
Os08g0189600	28.1149	3.38268	52.8472	15.6229	3.96559	8.37928e-07	7.27179e-05	8	5242497	5243656	+	982	GLP8-7	GO:0005576;GO:0005618;GO:0030145;GO:0030145;GO:0030145;GO:0045735;GO:0046872;GO:0048046;GO:0048046;	-	-	Germin-like protein 8-7, Disease resistanc
Os03g0736300	2244.15	1324.79	3163.51	2.38794	1.25577	8.41236e-07	7.27656e-05	3	30181704	30185071	-	2396	OsGH9A3	GO:0000272;GO:0004553;GO:0004553;GO:0004553;GO:0005975;GO:0005975;GO:0005975;GO:0008152;GO:0008810;GO:0008810;GO:0016020;GO:0016021;GO:0016021;GO:0016787;GO:0016798;GO:0030245;GO:0030245;GO:0000272;GO:0004553;GO:0004553;GO:0005975;GO:0005975;GO:0005975;GO:0008152;GO:0008810;GO:0008810;GO:0016020;GO:0016021;GO:0016021;GO:0016787;GO:0016798;GO:0030245;GO:0030245;GO:0071555;GO:0071555;	K01179	[EC:3.2.1.4]	Similar to CEL6=CELLULASE 6 (Fragment)
Os01g0188100	817.756	583.614	1051.9	1.80239	0.849908	8.80142e-07	7.5882e-05	1	4726734	4731142	+	1379	-	GO:0016491;GO:0016491;GO:0016491;GO:0046872;GO:0046872;GO:0051213;GO:0055114;	-	-	Isopenicillin N synthase family protein
Os06g0724400	1712.84	2178.47	1247.2	0.572513	-0.80462	8.92141e-07	7.6666e-05	6	30774201	30776615	-	902	OsDNLZ1	GO:0005739;GO:0005739;GO:0006457;GO:0006457;GO:0008270;GO:0008270;GO:0008270;GO:0030150;GO:0030150;GO:0046872;GO:0050821;GO:0050821;GO:0051087;GO:0051087;	K17808	-	Zinc finger, Zim17-type family protein
Os03g0296800	856.417	1134.74	578.095	0.509451	-0.972984	9.14675e-07	7.83472e-05	3	10388030	10390923	+	2894	MIT	GO:0016020;GO:0016021;GO:0016021;GO:0022857;GO:0055085;GO:0055085;GO:0005381;GO:0005381;GO:0016020;GO:0016021;GO:0016021;GO:0048250;GO:0048250;GO:0055085;GO:0055085;	K15113	-	Mitochondrial carrier protein domain containing protein
Os06g0158900	105.786	50.431	161.14	3.19527	1.67594	9.21369e-07	7.86652e-05	6	3001438	3009777	-	4538	OsABCC15	GO:0000166;GO:0000325;GO:0000325;GO:0005524;GO:0005524;GO:0005524;GO:0005524;GO:0005774;GO:0005774;GO:0016020;GO:0016020;GO:0016020;GO:0016021;GO:0016021;GO:0016021;GO:0016021;GO:0016887;GO:0016887;GO:0042626;GO:0042626;GO:0042626;GO:0042626;GO:0055085;GO:0055085;GO:0055085;	-	-	Similar to Multidrug-resistance associated protein 3
Os03g0602600	168.366	106.434	230.297	2.16374	1.11353	9.26394e-07	7.88391e-05	3	22547535	22552000	+	2119	HSA1	GO:0000427;GO:0005737;GO:0006355;GO:0008865;GO:0009658;GO:0009658;GO:0009662;GO:0009662;GO:0019200;GO:0042644;GO:0042644;GO:0042793;GO:0042793;	-	-	PfkB family fructokinase, WLP2 paralog, Chloroplast biogenesis and plant growth, Protection of chloroplasts under heat stres
Os03g0170900	2433.06	3469.42	1396.7	0.402573	-1.31268	9.76035e-07	8.27967e-05	3	3797698	3804132	-	2170	OsSUT1	GO:0005364;GO:0005364;GO:0005886;GO:0005887;GO:0005887;GO:0005887;GO:0005985;GO:0005985;GO:0008506;GO:0008506;GO:0008506;GO:0008515;GO:0008515;GO:0008643;GO:0009846;GO:0009846;GO:0015293;GO:0015768;GO:0015768;GO:0015770;GO:0015770;GO:0015770;GO:0016020;GO:0016020;GO:0016020;GO:0016021;GO:0042948;GO:0042950;GO:0042950;GO:0055085;GO:0016020;GO:0016021;GO:0016021;	K15378	-	Sucrose transporter
Os12g0489400	566.043	753.032	379.054	0.503371	-0.990307	9.961e-07	8.4228e-05	12	18353983	18355704	+	1722	-	-	-	-	Hypothetical protein
Os03g0173700	129.432	180.324	78.5399	0.435548	-1.1991	1.00737e-06	8.49091e-05	3	3936681	3940818	-	2539	-	-	-	-	Domain of unknown function DUF1618 domain containing protein
Os04g0423100	87.793	131.117	44.4689	0.339154	-1.55999	1.03937e-06	8.73273e-05	4	20924191	20926252	+	1366	-	GO:0071949;GO:0071949;GO:0071949;	-	-	Monooxygenase, FAD-binding domain containing protein
Os10g0490800	16.9916	3.68384	30.2994	8.22494	3.04001	1.07845e-06	9.03232e-05	10	18635437	18636123	-	687	-	-	-	-	Similar to Secretory protein
Os02g0741700	106.462	62.2893	150.635	2.4183	1.274	1.08712e-06	9.07608e-05	2	31038552	31040540	-	1883	-	-	-	-	Conserved hypothetical protein
Os05g0119850	63.2035	32.0489	94.3581	2.94419	1.55787	1.10002e-06	9.15478e-05	5	1014301	1016657	+	2081	-	GO:0016020;GO:0016021;GO:0016021;	-	-	Hypothetical protein
Os03g0843400	1540.45	1089.67	1991.23	1.82737	0.869772	1.11947e-06	9.27276e-05	3	35444425	35446363	+	1048	-	GO:0003735;GO:0003735;GO:0003735;GO:0003735;GO:0005840;GO:0005840;GO:0005840;GO:0006412;GO:0006412;GO:0019843;GO:0019843;GO:0070181;GO:0070181;	K02990	-	Similar to 30S ribosomal protein S6, chloroplast precursor (Fragment)
Os12g0437800	481.296	18.0633	944.528	52.2898	5.70846	1.12122e-06	9.27276e-05	12	14411366	14412019	-	452	Sci1	GO:0004867;GO:0004867;GO:0004867;GO:0004867;GO:0009611;GO:0009611;GO:0010466;GO:0010951;GO:0030414;	-	-	Similar to MPI
Os01g0201200	3946.1	4986.25	2905.96	0.582794	-0.778941	1.12693e-06	9.29087e-05	1	5510522	5514454	-	2565	-	GO:0004672;GO:0004672;GO:0004672;GO:0004672;GO:0004674;GO:0005524;GO:0005524;GO:0005524;GO:0006468;GO:0006468;	-	-	Similar to Protein kinase
Os10g0135100	197.487	288.504	106.47	0.36904	-1.43815	1.13185e-06	9.30233e-05	10	2169099	2170542	+	1444	-	GO:0005524;GO:0043531;GO:0043531;GO:0043531;	-	-	NB-ARC domain containing protein
Os08g0437300	29.9037	10.7464	49.0611	4.56535	2.19073	1.13823e-06	9.32571e-05	8	21240597	21241862	+	1010	-	GO:0005634;GO:0009733;GO:0030154;GO:0043565;GO:0044212;	K09422	-	Similar to Typical P-type R2R3 Myb protein (Fragment)
Os04g0611200	329.262	224.325	434.2	1.93558	0.952766	1.15103e-06	9.39213e-05	4	30995338	30999600	+	1801	OsCER2	GO:0016747;GO:0016747;	-	-	Cofactor of beta-ketoacyl-CoA synthase, Homolog of Arabidopsis CER2, Leaf cuticular wax synthesis, Very-long- chain fatty acid (VLCFA) elongatio
Os07g0499800	117.681	164.828	70.5337	0.427923	-1.22458	1.15346e-06	9.39213e-05	7	18800968	18806189	+	2623	OsRFP	GO:0004842;GO:0004842;GO:0016567;GO:0046872;	K01931	[EC:2.3.2.27]	Ubiquitin-protein ligase E3 MDM2 domain containing protein
Os01g0101700	1107.23	1414.34	800.125	0.565723	-0.821832	1.1809e-06	9.58601e-05	1	82426	84095	+	879	OsDjC1	GO:0005634;GO:0009507;GO:0009507;GO:0010322;GO:0061077;GO:0061077;GO:1902395;	-	-	Similar to chaperone protein dnaJ 20
Os01g0893400	463.945	640.347	287.543	0.449042	-1.15508	1.18481e-06	9.58825e-05	1	38843729	38846523	+	2088	-	GO:0003712;GO:0004402;GO:0005515;GO:0005516;GO:0005516;GO:0005634;GO:0006355;GO:0008270;GO:0009409;GO:0009409;GO:0009553;GO:0009555;GO:0009651;GO:0009651;GO:0009723;GO:0009723;GO:0009751;GO:0009751;GO:0042542;GO:0042542;GO:0046872;GO:0003712;GO:0004402;GO:0005515;GO:0005516;GO:0005634;GO:0006355;GO:0008270;GO:0009409;GO:0009553;GO:0009555;GO:0009651;GO:0009723;GO:0009751;GO:0042542;GO:0046872;	-	-	Zinc finger, TAZ-type domain containing protein
Os06g0119800	452.28	627.977	276.583	0.440435	-1.183	1.19476e-06	9.63919e-05	6	1078397	1079053	-	657	-	GO:0016021;	-	-	Conserved hypothetical protein
Os05g0482400	41.653	17.2193	66.0867	3.83795	1.94034	1.20288e-06	9.67508e-05	5	23728568	23738372	+	1931	EUI1	GO:0004497;GO:0004497;GO:0004497;GO:0004497;GO:0005506;GO:0005506;GO:0005783;GO:0005789;GO:0005789;GO:0016020;GO:0016021;GO:0016021;GO:0016491;GO:0016705;GO:0016705;GO:0020037;GO:0020037;GO:0020037;GO:0045487;GO:0045487;GO:0046872;GO:0055114;	K20663	[EC:1.14.-.-]	Cytochrome P450 monooxygenase, Gibberellin (GA)- deactivating enzyme, Modulation of internode elongatio
Os02g0713700	11.7392	1.36004	22.1183	16.263	4.02352	1.20705e-06	9.67918e-05	2	29571841	29573542	-	1702	-	GO:0003680;GO:0003680;GO:0003680;GO:0003700;GO:0003700;GO:0005634;GO:0005634;GO:0006355;GO:0010228;GO:0010228;	-	-	Protein of unknown function DUF296 domain containing protein
Os03g0388900	3981.33	5464.27	2498.39	0.457224	-1.12903	1.21435e-06	9.70815e-05	3	15530630	15532454	-	1510	OsMC1	GO:0004197;GO:0004197;GO:0006508;GO:0008233;	K22684	[EC:3.4.22.-]	Peptidase C14, caspase catalytic domain containing protein
Os05g0199100	163.831	74.9885	252.673	3.3695	1.75253	1.269e-06	0.000101145	5	6165002	6166269	-	1268	-	GO:0005886;GO:0005886;GO:0016020;GO:0016021;GO:0016021;	-	-	Similar to NDR1/HIN1-Like protein 2
Os01g0971400	7.48838	0	14.9768	Inf	Inf	1.27537e-06	0.000101345	1	42855657	42857462	+	1442	-	GO:0004197;GO:0004197;GO:0005615;GO:0005615;GO:0005764;GO:0006508;GO:0006508;GO:0006508;GO:0008233;GO:0008234;GO:0008234;GO:0008234;GO:0016787;GO:0051603;GO:0051603;	K16290	[EC:3.4.22.-]	Similar to Cysteine proteinase
Os03g0437200	13.2563	2.03293	24.4796	12.0415	3.58995	1.28105e-06	0.000101492	3	18435990	18437086	-	1097	ZFP36	GO:0003677;GO:0003677;GO:0006979;GO:0006979;GO:0009414;GO:0009414;GO:0046872;GO:0046872;	-	-	C2H2-type zinc finger protein, Abscisic acid- induced antioxidant defence, Water stress and oxidative stress toleranc
Os03g0754500	164.981	73.0689	256.894	3.51577	1.81384	1.30474e-06	0.000103059	3	31125147	31126654	-	645	-	GO:0009664;GO:0009832;GO:0010215;GO:0010215;GO:0031225;GO:0031225;GO:0046658;GO:0052324;	-	-	Similar to COBRA-like protein 3
Os09g0491820	895.671	1146.85	644.487	0.56196	-0.83146	1.31349e-06	0.00010344	9	19011720	19014197	-	1451	OsCCR16	GO:0003824;GO:0003824;GO:0016491;GO:0016616;GO:0016616;GO:0050662;GO:0003824;GO:0003824;GO:0003824;GO:0050662;	-	-	NAD(P)-binding domain containing protein
Os06g0234200	267.248	179.621	354.876	1.9757	0.982361	1.32643e-06	0.000104149	6	6990939	6994527	+	2744	OsRAC4	GO:0000166;GO:0000902;GO:0003924;GO:0003924;GO:0003924;GO:0003924;GO:0005525;GO:0005525;GO:0005525;GO:0005525;GO:0005634;GO:0005634;GO:0005737;GO:0005737;GO:0005856;GO:0005886;GO:0005886;GO:0005938;GO:0007015;GO:0007015;GO:0007163;GO:0007264;GO:0007264;GO:0007266;GO:0008360;GO:0016020;GO:0016477;GO:0019901;GO:0030036;GO:0030838;GO:0030865;GO:0031410;GO:0031532;GO:0032956;GO:0042995;GO:0043231;GO:…	K04392	-	Similar to Rac-like GTP-binding protein 4
Os08g0532800	429.246	284.264	574.228	2.02005	1.01439	1.37113e-06	0.000107339	8	26554159	26557021	-	986	OsLTPG22	-	-	-	Plant lipid transfer protein/seed storage/trypsin- alpha amylase inhibitor domain containing protein
Os02g0510600	349.57	239.845	459.296	1.91497	0.937324	1.38512e-06	0.000108113	2	18252570	18256034	+	1470	-	GO:0030001;GO:0030001;GO:0046872;GO:0046872;GO:0046872;	-	-	Heavy metal transport/detoxification protein domain containing protein
Os10g0175700	10.5619	20.1391	0.984718	0.0488959	-4.35414	1.41084e-06	0.000109796	10	5237690	5245182	-	2026	-	-	-	-	Hypothetical protein
Os09g0431900	62.914	32.3303	93.4977	2.89195	1.53204	1.57277e-06	0.000122038	9	15829339	15830158	-	820	-	GO:0003676;	-	-	Zinc finger, C2H2-type domain containing protein
Os07g0192000	93.571	53.9238	133.218	2.47049	1.3048	1.64004e-06	0.000126884	7	4969408	4971145	+	1738	-	GO:0000166;GO:0005524;GO:0005524;GO:0005524;GO:0005524;GO:0016020;GO:0016021;GO:0016021;GO:0016887;GO:0016887;	-	-	ATPase, AAA-type, core domain containing protein
Os04g0635700	214.276	128.691	299.861	2.33008	1.22038	1.65242e-06	0.000127469	4	32338417	32339534	+	889	-	GO:0009507;GO:0009570;GO:0010258;	-	-	Aldehyde dehydrogenase, conserved site domain containing protein
Os06g0239500	65.0443	96.1651	33.9236	0.352764	-1.50323	1.71551e-06	0.000131949	6	7247884	7250998	+	1764	-	GO:0015333;GO:0016020;GO:0016020;GO:0016020;GO:0016021;GO:0016021;GO:0022857;GO:0022857;GO:0035673;GO:0055085;GO:0055085;GO:1904680;	-	-	TGF-beta receptor, type I/II extracellular region family protein
Os05g0110300	579.089	411.068	747.11	1.81749	0.861944	1.78743e-06	0.000137081	5	552043	561773	+	1673	-	GO:0009507;GO:0016491;GO:0005507;GO:0009507;GO:0009507;GO:0009570;GO:0009579;GO:0016491;GO:0042742;GO:0048046;	K11366	[EC:3.4.19.12]	Similar to NAD-dependent epimerase/dehydratase
Os03g0834050	148.023	202.346	93.6995	0.463066	-1.11071	1.82624e-06	0.000139652	3	35053006	35055367	+	1249	OsHAD1	GO:0016787;GO:0016787;GO:0016787;	K18551	[EC:3.1.3.-]	Haloacid dehalogenase-like APase, Low-Pi-responsive haloacid dehalogenase (HAD)-like hydrolase, Pi homeostasi
Os08g0447000	631.738	811.867	451.608	0.556259	-0.846172	1.87481e-06	0.000142952	8	21818095	21823157	-	2245	-	GO:0004617;GO:0004617;GO:0004617;GO:0004617;GO:0004617;GO:0006520;GO:0006564;GO:0006564;GO:0006564;GO:0008652;GO:0009570;GO:0009570;GO:0016491;GO:0016616;GO:0016616;GO:0051287;GO:0051287;GO:0051287;GO:0055114;	K00058	-	Similar to D-3-phosphoglycerate dehydrogenase
Os06g0169900	7.54958	0	15.0992	Inf	Inf	1.93325e-06	0.000146983	6	3507359	3509141	+	895	-	GO:0030246;GO:0030246;GO:0030246;	-	-	Similar to GOS9 protein
Os02g0180200	538.145	381.686	694.603	1.81983	0.863803	1.95197e-06	0.000147979	2	4460342	4463571	+	765	-	GO:0003677;GO:0003677;GO:0003677;GO:0003677;	-	-	Uncharacterised protein family UPF0133 domain containing protein
Os03g0146400	1456.84	1845.89	1067.79	0.57847	-0.789686	1.99379e-06	0.000150308	3	2576609	2580404	+	2098	OsPAO	GO:0008219;GO:0008219;GO:0009507;GO:0009507;GO:0009534;GO:0009534;GO:0009536;GO:0009816;GO:0009908;GO:0009908;GO:0009941;GO:0009941;GO:0010154;GO:0010154;GO:0010277;GO:0010277;GO:0015996;GO:0015996;GO:0016021;GO:0016491;GO:0032441;GO:0032441;GO:0032441;GO:0042742;GO:0046872;GO:0051536;GO:0051537;GO:0051537;GO:0051537;GO:0051537;GO:0055114;GO:0008219;GO:0009507;GO:0009534;GO:0009536;GO:0009816;GO:…	K13071	[EC:1.14.15.17]	Pheophorbide a oxygenase, Leaf senescence, Wound response
Os03g0431600	30.8662	59.3807	2.35177	0.0396049	-4.65818	1.99408e-06	0.000150308	3	18119653	18121181	+	1529	-	-	-	-	Hypothetical conserved gene
Os01g0275900	378.624	493.775	263.473	0.533588	-0.906202	2.03432e-06	0.000152905	1	9644443	9647828	-	2016	-	-	-	-	Hypothetical conserved gene
Os04g0563801	1554.65	1965.51	1143.8	0.581937	-0.781065	2.07848e-06	0.00015578	4	28224905	28235260	-	2683	-	GO:0016020;GO:0016021;GO:0016021;GO:0016021;GO:0016021;	K12385	-	Similar to H0409D10.4 protein
Os09g0442300	5744.18	7717.69	3770.68	0.488576	-1.03335	2.16039e-06	0.00016146	9	16439142	16443578	+	1484	-	GO:0004197;GO:0005615;GO:0005764;GO:0006508;GO:0006508;GO:0006508;GO:0008233;GO:0008234;GO:0008234;GO:0008234;GO:0016787;GO:0051603;	K01366	[EC:3.4.22.16]	Similar to Oryzain gamma chain (Fragment)
Os05g0584300	133.168	82.6138	183.722	2.22386	1.15307	2.18872e-06	0.000163115	5	29071206	29072229	+	1024	-	GO:0016020;GO:0016021;GO:0016021;	-	-	Harpin-induced 1 domain containing protein
Os04g0281900	583.641	417.225	750.056	1.79772	0.846171	2.20261e-06	0.000163296	4	12026975	12029441	+	1010	-	GO:0005886;GO:0005886;GO:0005886;GO:0016020;GO:0016021;GO:0016021;GO:0051539;GO:0051539;	-	-	Uncharacterised protein family UPF0497, trans- membrane plant subgroup domain containing protein
Os04g0627300	10.1161	0.34556	19.8867	57.549	5.84672	2.20352e-06	0.000163296	4	31932864	31933709	+	630	-	GO:0010089;GO:0010089;	-	-	Similar to H0303G06.2 protein
Os06g0113950	87.9149	125.762	50.0679	0.398116	-1.32874	2.26424e-06	0.000167021	6	804765	810570	-	3124	-	-	-	-	Hypothetical conserved gene
Os03g0366350	57.7691	86.2509	29.2873	0.339559	-1.55827	2.26645e-06	0.000167021	3	14323784	14326412	-	2111	OsFbox141	GO:0005515;	-	-	Similar to F-box domain containing protein
Os10g0378000	181.937	245.479	118.395	0.482302	-1.05199	2.28392e-06	0.00016784	10	12078203	12087495	-	1524	-	GO:0004497;GO:0004497;GO:0004497;GO:0005506;GO:0005506;GO:0007275;GO:0007275;GO:0010268;GO:0016020;GO:0016021;GO:0016021;GO:0016125;GO:0016125;GO:0016132;GO:0016132;GO:0016491;GO:0016491;GO:0016705;GO:0016705;GO:0020037;GO:0020037;GO:0020037;GO:0046872;GO:0055114;GO:0055114;	-	-	Similar to predicted protein
Os03g0219900	1029.2	678.73	1379.68	2.03273	1.02342	2.34627e-06	0.00017173	3	6295480	6297596	+	965	-	GO:0003729;GO:0003735;GO:0003735;GO:0003735;GO:0003735;GO:0005840;GO:0005840;GO:0005840;GO:0006412;GO:0006412;GO:0009507;GO:0009570;GO:0009941;GO:0015934;GO:0015934;GO:0022625;	K02876	-	Similar to 50S ribosomal protein L15, chloroplast precursor (CL15) (Fragment)
Os03g0206150	41.2314	18.4961	63.9668	3.45839	1.7901	2.35039e-06	0.00017173	3	5547117	5551963	+	2337	-	-	-	-	Hypothetical protein
Os02g0152900	333.199	230.594	435.805	1.88993	0.91833	2.35639e-06	0.00017173	2	2922461	2925073	-	1113	YL1	GO:0009507;GO:0009658;GO:0010027;GO:0033614;	-	-	Nucleus-encoded chloroplast protein, Chloroplast development, Biogenesis of chloroplast ATP synthas
Os06g0726200	119.952	17.0671	222.837	13.0565	3.7067	2.37575e-06	0.000172664	6	30890834	30892050	+	1217	Cht1*(Chi1)	GO:0000272;GO:0000272;GO:0004568;GO:0004568;GO:0004568;GO:0004568;GO:0005975;GO:0005975;GO:0005975;GO:0006032;GO:0006032;GO:0006032;GO:0006952;GO:0008061;GO:0008061;GO:0008061;GO:0008152;GO:0016787;GO:0016798;GO:0016998;GO:0016998;GO:0030247;GO:0050832;GO:0050832;GO:0050832;	K20547	[EC:3.2.1.14]	Similar to Chitinase 1
Os07g0111900	66.2192	97.396	35.0424	0.359793	-1.47476	2.42376e-06	0.000175669	7	673173	674603	+	1431	-	GO:0004497;GO:0004497;GO:0004499;GO:0004499;GO:0016491;GO:0050660;GO:0050660;GO:0050660;GO:0050661;GO:0050661;GO:0055114;	-	-	Flavin-containing monooxygenase FMO family protein
Os02g0589700	410.292	287.686	532.897	1.85236	0.889362	2.46085e-06	0.000177869	2	22757091	22758212	-	978	-	GO:0004806;GO:0006629;GO:0006629;GO:0006629;GO:0008374;GO:0008374;	-	-	Lecithin:cholesterol/phospholipid:diacylglycerol acyltransferase domain containing protein
Os06g0554200	332.105	217.981	446.229	2.0471	1.03358	2.49215e-06	0.000179639	6	21060987	21063976	-	1041	-	-	-	-	Similar to F20B17.20
Os07g0633600	215.105	108.373	321.838	2.96973	1.57033	2.52427e-06	0.000181459	7	26298359	26300541	-	2183	-	GO:0005509;GO:0005509;GO:0005794;GO:0005794;GO:0005794;GO:0006004;GO:0006004;GO:0016021;GO:0016740;GO:0016757;GO:0042175;	-	-	Similar to SUB1; calcium ion binding
Os01g0734000	12.7915	1.97824	23.6047	11.9322	3.57679	2.5342e-06	0.000181678	1	30604326	30608077	+	1124	OsWRKY23	GO:0003677;GO:0003700;GO:0003700;GO:0003700;GO:0005634;GO:0005634;GO:0006355;GO:0006355;GO:0043565;GO:0043565;	-	-	Similar to WRKY DNA binding protein
Os02g0173200	72.7608	39.8747	105.647	2.64947	1.4057	2.57266e-06	0.000183935	2	4008991	4010136	+	1146	OsVQ5	-	-	-	VQ domain containing protein
Os04g0531900	123.826	171.521	76.1315	0.44386	-1.17182	2.71717e-06	0.000193742	4	26590627	26592402	-	1303	-	GO:0016020;GO:0055114;GO:0055114;	K15095	[EC:1.1.1.208]	Short-chain dehydrogenase/reductase SDR domain containing protein
Os06g0154200	659.141	399.859	918.422	2.29686	1.19966	2.73805e-06	0.000194704	6	2780788	2785226	+	3954	D3	GO:0005515;GO:0005515;GO:0005634;GO:0005634;GO:0005634;GO:0005634;GO:0006511;GO:0007275;GO:0007275;GO:0009414;GO:0009416;GO:0009416;GO:0009926;GO:0009926;GO:0009934;GO:0009934;GO:0010016;GO:0010187;GO:0016567;GO:0019005;GO:0019005;GO:0019005;GO:0031146;GO:0031146;GO:0031146;GO:0042335;GO:0042335;GO:1900618;GO:1902584;	-	-	F-box component of the SKP-Cullin-F box (SCF) E3 ubiquitin ligase complex, Strigolactone (SL) signal perceptio
Os03g0133400	365.229	225.949	504.51	2.23284	1.15888	2.75951e-06	0.000195702	3	1878911	1881709	+	1511	CEBIP	GO:0005515;GO:0005886;GO:0005886;GO:0006952;GO:0006952;GO:0008061;GO:0008061;GO:0016020;GO:0016021;GO:0016021;GO:0043621;GO:0043621;	K13473	-	Peptidoglycan-binding Lysin subgroup domain containing protein
Os05g0443900	70.3804	107.796	32.9647	0.305806	-1.70931	2.8671e-06	0.000202788	5	21718749	21724490	+	1831	OsbZIP41	GO:0003700;GO:0006351;GO:0006355;GO:0043565;	K14431	-	Similar to Basic leucine zipper protein (Liguleless2)
Os01g0195400	302.508	154.61	450.406	2.91318	1.5426	2.88814e-06	0.00020373	1	5131629	5132915	-	1287	-	GO:0005886;GO:0005886;GO:0016021;	-	-	Harpin-induced 1 domain containing protein
Os11g0260100	30.4632	11.9551	48.9714	4.09628	2.03431	2.90956e-06	0.000204587	11	8677314	8678820	+	903	-	GO:0008168;GO:0008168;GO:0008757;GO:0032259;	-	-	SAM dependent carboxyl methyltransferase family protein
Os01g0975300	817.834	1151.16	484.505	0.420883	-1.24851	2.91839e-06	0.000204587	1	43096401	43097949	+	1549	OsMYB48	GO:0005634;GO:0030154;GO:0043565;GO:0044212;GO:0005634;GO:0030154;GO:0043565;GO:0044212;	-	-	MYB-related transcription factor, Drought and salinity toleranc
Os06g0656300	282.652	193.758	371.546	1.91757	0.939281	2.92355e-06	0.000204587	6	26937180	26940953	+	975	-	GO:0005886;GO:0005886;GO:0005886;GO:0016020;GO:0016021;GO:0016021;GO:0051539;GO:0051539;	-	-	Uncharacterised protein family UPF0497, trans- membrane plant subgroup domain containing protein
Os03g0634400	441.754	569.91	313.598	0.55026	-0.861816	3.09677e-06	0.000216135	3	24226372	24227930	-	1559	OsCIPK07	GO:0000166;GO:0004672;GO:0004672;GO:0004674;GO:0004674;GO:0004674;GO:0005524;GO:0005524;GO:0005524;GO:0005524;GO:0005634;GO:0005634;GO:0005737;GO:0005737;GO:0006468;GO:0006468;GO:0006468;GO:0006468;GO:0007165;GO:0007165;GO:0016301;GO:0016310;GO:0016740;GO:0035556;GO:0035556;GO:0106310;GO:0106310;GO:0106311;GO:0106311;	-	-	Serine/threonine protein kinase domain containing protein
Os01g0775400	235.851	43.8994	427.802	9.74506	3.28467	3.14304e-06	0.000218696	1	32788488	32792747	-	1928	OsCKX5	GO:0003824;GO:0003824;GO:0005576;GO:0005615;GO:0005615;GO:0009690;GO:0009690;GO:0016491;GO:0016491;GO:0016491;GO:0016491;GO:0019139;GO:0019139;GO:0019139;GO:0019139;GO:0019139;GO:0050660;GO:0050660;GO:0055114;GO:0071949;GO:0071949;GO:0071949;	K00279	[EC:1.5.99.12]	Similar to Cytokinin dehydrogenase 5 precursor (EC 1.5.99.12) (Cytokinin oxidase 5) (CKO5) (AtCKX5) (AtCKX6)
Os08g0460000	347.259	7.07998	687.439	97.0961	6.60134	3.15004e-06	0.000218696	8	22558107	22559044	-	938	OsGLP1	GO:0005576;GO:0005618;GO:0030145;GO:0030145;GO:0030145;GO:0045735;GO:0046872;GO:0048046;GO:0048046;	-	-	Similar to Germin-like protein 1 precursor
Os02g0673500	802.608	584.737	1020.48	1.74519	0.803386	3.21456e-06	0.000222589	2	27416559	27421828	+	2733	-	GO:0003700;GO:0003700;GO:0006355;GO:0006355;GO:0046983;GO:0046983;GO:0046983;	-	-	Basic helix-loop-helix dimerisation region bHLH domain containing protein
Os03g0655400	4176.62	5468.46	2884.79	0.527532	-0.922669	3.2358e-06	0.000223473	3	25563660	25564431	+	619	OsLEA24	GO:0046872;GO:0046872;GO:0046872;	-	-	Similar to LIP5
Os05g0147300	58.0051	85.712	30.2982	0.353489	-1.50026	3.27133e-06	0.000225338	5	2716976	2718263	-	765	-	GO:0005509;GO:0005509;GO:0005509;GO:0005509;	K13448	-	Similar to calcium ion binding protein
Os03g0826500	121.534	75.0686	168	2.23796	1.16218	3.46856e-06	0.000238301	3	34715521	34721072	-	2183	OASA1	GO:0000162;GO:0000162;GO:0004049;GO:0005950;GO:0009058;GO:0009507;	K01657	[EC:4.1.3.27]	Anthranilate synthase alpha 1 subunit
Os01g0227800	237.067	159.911	314.224	1.96499	0.974521	3.48265e-06	0.000238647	1	7071481	7073788	+	1849	-	GO:0004497;GO:0005506;GO:0005506;GO:0016020;GO:0016020;GO:0016021;GO:0016021;GO:0016491;GO:0016705;GO:0016705;GO:0016709;GO:0020037;GO:0020037;GO:0020037;GO:0046872;GO:0055114;	-	-	Similar to cDNA, clone: J075083L18, full insert sequence
Os03g0196800	1138.19	836.286	1440.09	1.722	0.784088	3.50887e-06	0.000239821	3	5078248	5081710	-	780	-	GO:0003723;GO:0003723;GO:0003723;GO:0003735;GO:0003735;GO:0003735;GO:0003735;GO:0005739;GO:0005739;GO:0005840;GO:0005840;GO:0005840;GO:0006412;GO:0006412;GO:0009570;GO:0015935;	K02946	-	Similar to Cyanelle 30S ribosomal protein S10
Os10g0555900	515.321	252.305	778.337	3.0849	1.62523	3.55254e-06	0.000242179	10	21847828	21849722	-	1311	OsEXPB3	GO:0005576;GO:0005576;GO:0005576;GO:0005618;GO:0016020;GO:0019953;GO:0019953;GO:0005576;GO:0005576;GO:0005576;GO:0005618;GO:0005618;GO:0016020;GO:0016020;GO:0019953;GO:0019953;GO:0071555;GO:0071555;	-	-	Similar to Beta-expansin
Os03g0157300	159.495	84.604	234.386	2.77039	1.47009	3.65484e-06	0.00024851	3	3068969	3074025	+	2103	OSMCA1	GO:0007166;GO:0007166;GO:0007166;GO:0007166;	-	-	Ca2+-permeable mechanosensitive channel, Regulation of plasma membrane Ca2+ influx, ROS generation induced by hypo-osmotic stres
Os01g0130400	51.4638	25.4215	77.5062	3.04884	1.60826	3.71897e-06	0.000252221	1	1698203	1703090	+	3485	-	GO:0003824;GO:0003824;GO:0004553;GO:0004553;GO:0004553;GO:0004553;GO:0005975;GO:0005975;GO:0005975;GO:0008152;GO:0016787;GO:0016798;GO:0030246;GO:0030246;	K15925	[EC:3.2.1.177]	Similar to Alpha-xylosidase precursor (Fragment)
Os05g0198200	192.612	257.635	127.59	0.495238	-1.01381	3.75674e-06	0.000254129	5	6085887	6087017	+	1004	OsGRX16	GO:0005737;GO:0005737;GO:0009055;GO:0015035;GO:0015035;GO:0015035;GO:0045454;	K03676	-	Thioredoxin fold domain containing protein
Os03g0223100	283.151	371.691	194.61	0.523582	-0.933514	3.79454e-06	0.00025603	3	6443453	6445461	-	2009	-	GO:0004497;GO:0004497;GO:0005506;GO:0005506;GO:0016021;GO:0016491;GO:0016705;GO:0016705;GO:0020037;GO:0020037;GO:0020037;GO:0046872;GO:0055114;	-	-	Cytochrome P450 family protein
Os09g0519100	103.368	156.709	50.0279	0.319241	-1.64728	3.89231e-06	0.000261956	9	20268863	20269717	-	795	OsbHLH167	GO:0000976;GO:0003700;GO:0005634;GO:0006355;GO:0046983;GO:0046983;GO:0046983;	-	-	Helix-loop-helix DNA-binding domain containing protein
Os12g0607000	408.018	288.843	527.193	1.82519	0.868047	3.9175e-06	0.000262981	12	25641843	25645416	+	1790	-	GO:0005737;GO:0008168;GO:0008270;GO:0008270;GO:0008270;GO:0008898;GO:0008898;GO:0009086;GO:0009086;GO:0009086;GO:0016740;GO:0032259;GO:0033528;GO:0033528;GO:0046872;GO:0047150;GO:0047150;GO:0008168;GO:0008168;GO:0016740;GO:0032259;	K00547	[EC:2.1.1.10]	Similar to homocysteine S-methyltransferase-2
Os05g0105000	3395.01	4261.05	2528.96	0.593508	-0.752662	3.97838e-06	0.00026639	5	267986	274638	-	3540	-	GO:0001887;GO:0001887;GO:0003824;GO:0003824;GO:0005829;GO:0005829;GO:0008168;GO:0008168;GO:0008168;GO:0008757;GO:0009058;GO:0009058;GO:0016740;GO:0030170;GO:0030170;GO:0030170;GO:0030732;GO:0030732;GO:0030732;GO:0032259;GO:0046500;GO:0046500;	K08247	[EC:2.1.1.12]	Similar to Methionine S-methyltransferase (EC 2.1.1.12) (AdoMet:Met S- methyltransferase) (Hv-MMT1)
Os09g0486500	778.299	566.721	989.876	1.74667	0.804608	4.0412e-06	0.000269911	9	18760705	18761574	+	870	SAP1	GO:0003677;GO:0003677;GO:0003677;GO:0004842;GO:0008270;GO:0008270;GO:0008270;GO:0016567;GO:0046872;	-	-	A20/AN1 zinc-finger protein, Response to multiple biotic stresses, Regulation of abiotic stress response
Os12g0534200	1049.13	730.797	1367.45	1.87118	0.903951	4.138e-06	0.000275628	12	21240404	21243389	-	823	-	GO:0006629;GO:0006631;GO:0006633;GO:0006633;GO:0006633;GO:0006633;	-	-	Similar to Acyl carrier protein I, chloroplast precursor (ACP I)
Os04g0623200	58.8966	90.6076	27.1856	0.300037	-1.73679	4.15799e-06	0.000275628	4	31666207	31667028	-	822	-	-	-	-	Similar to H0215F08.2 protein
Os02g0754300	1033.26	708.521	1358	1.91667	0.938603	4.15814e-06	0.000275628	2	31719725	31721468	+	803	-	GO:0003735;GO:0003735;GO:0003735;GO:0005840;GO:0005840;GO:0005840;GO:0006412;GO:0006412;GO:0009295;GO:0009507;GO:0009507;GO:0009507;GO:0009570;GO:0009570;GO:0009941;GO:0009941;GO:0042644;	K02904	-	Ribosomal protein L29 family protein
Os03g0215000	452.548	321.681	583.416	1.81365	0.858895	4.29538e-06	0.000284012	3	6013161	6017199	-	2350	-	GO:0005457;GO:0005794;GO:0005794;GO:0015297;GO:0015780;GO:0015783;GO:0016020;GO:0016021;GO:0016021;GO:0055085;GO:0005338;GO:0005457;GO:0005794;GO:0015297;GO:0016020;GO:0016021;GO:0016021;GO:0022857;GO:0005338;GO:0005457;GO:0005794;GO:0015297;GO:0016020;GO:0016021;GO:0016021;GO:0022857;	-	-	Similar to integral membrane family protein
Os04g0447700	25.6824	42.3682	8.9966	0.212343	-2.23553	4.31854e-06	0.000284747	4	22323860	22326881	+	1344	-	GO:0004032;GO:0004032;GO:0005829;GO:0005829;GO:0008106;GO:0016491;GO:0016491;GO:0016616;GO:0047834;GO:0055114;	K22374	[EC:1.1.1.285]	Similar to Polyketide reductase
Os05g0186000	762.848	544.273	981.422	1.80318	0.850544	4.32808e-06	0.000284747	5	5274199	5277761	-	969	-	GO:0005840;GO:0005840;GO:0005840;GO:0009507;GO:0009536;GO:0009536;GO:0009570;GO:0009941;GO:0032544;GO:0032544;GO:0005840;GO:0005840;GO:0005840;GO:0005840;GO:0005840;GO:0005840;	K19033	-	Similar to 30S ribosomal protein S31, chloroplast (Fragment)
Os11g0132600	100.253	151.253	49.2519	0.325625	-1.61872	4.34937e-06	0.000285436	11	1484073	1491751	+	2408	OsWD40-181	GO:0016787;GO:0046373;GO:0046373;GO:0046556;GO:0046556;GO:0046556;GO:0009505;GO:0016787;GO:0046373;GO:0046373;GO:0046556;GO:0046556;GO:0046556;GO:0046556;	K01209	[EC:3.2.1.55]	Similar to Arabinoxylan arabinofuranohydrolase isoenzyme AXAH-II
Os04g0416700	202.668	135.304	270.032	1.99575	0.996932	4.44683e-06	0.000291107	4	20579386	20580531	-	1052	-	GO:0009506;GO:0009506;GO:0016020;GO:0016021;GO:0016021;GO:0046658;GO:0046658;	-	-	Harpin-induced 1 domain containing protein
Os06g0314600	52.808	25.1956	80.4205	3.19184	1.67439	4.47488e-06	0.000292219	6	12082449	12088593	-	1269	JMT-1	GO:0008168;GO:0008168;GO:0008757;GO:0032259;	K21483	[EC:2.1.1.274]	SAM dependent carboxyl methyltransferase family protein
Os01g0805900	153.204	98.7164	207.692	2.10392	1.07308	4.53184e-06	0.000295208	1	34167936	34171573	+	1636	OsTUB4	GO:0000166;GO:0000226;GO:0000226;GO:0000278;GO:0000278;GO:0003924;GO:0003924;GO:0003924;GO:0005200;GO:0005200;GO:0005200;GO:0005525;GO:0005525;GO:0005525;GO:0005525;GO:0005737;GO:0005737;GO:0005737;GO:0005856;GO:0005874;GO:0005874;GO:0005874;GO:0005874;GO:0007017;GO:0007017;GO:0007017;	K07375	-	Tubulin beta-2 chain (Beta-2 tubulin)
Os05g0190500	88.9508	8.99403	168.908	18.78	4.23112	4.63919e-06	0.000301456	5	5553632	5554934	-	1168	OsVSP2	GO:0003993;GO:0003993;GO:0003993;GO:0016311;	-	-	Similar to Acid phosphatase
Os12g0438400	1963.92	2464.32	1463.51	0.593881	-0.751754	4.67963e-06	0.000303336	12	14453237	14456471	+	3235	-	GO:0016021;	-	-	Hypothetical conserved gene
Os10g0415600	4414.86	5500.29	3329.43	0.605318	-0.724234	5.04304e-06	0.000326092	10	14532814	14543160	+	3267	OsPOP21	GO:0004252;GO:0006508;GO:0008236;	-	-	Non-protein coding transcript
Os12g0226400	173.658	99.2822	248.034	2.49827	1.32093	5.09361e-06	0.000328557	12	6889996	6896735	+	1166	-	GO:0016491;GO:0016491;GO:0016491;GO:0032440;GO:0055114;	-	-	Similar to 2-alkenal reductase
Os10g0205700	1070.31	362.948	1777.68	4.89788	2.29216	5.23496e-06	0.000336851	10	7529345	7530484	-	1030	-	-	-	-	Pollen Ole e 1 allergen/extensin domain containing protein
Os07g0190000	1796.99	2822.64	771.334	0.273267	-1.87162	5.31257e-06	0.000341013	7	4821207	4824665	+	2869	OsDXS	GO:0003824;GO:0003824;GO:0008299;GO:0008661;GO:0008661;GO:0008661;GO:0008661;GO:0009228;GO:0009228;GO:0009507;GO:0009507;GO:0009536;GO:0016114;GO:0016114;GO:0016740;GO:0016744;GO:0046872;GO:0046872;GO:0052865;GO:0052865;	K01662	[EC:2.2.1.7]	Similar to 1-deoxy-D-xylulose 5-phosphate synthase 2 precursor
Os04g0540200	80.9824	37.4392	124.526	3.32608	1.73382	5.37488e-06	0.000344175	4	27027267	27029421	+	1220	OsBBX13	GO:0005634;GO:0005634;GO:0006355;GO:0006355;GO:0008270;GO:0008270;GO:0008270;GO:0009640;GO:0009640;	-	-	Zinc finger, B-box domain containing protein
Os07g0582400	310.572	432.21	188.934	0.437136	-1.19385	5.46304e-06	0.000348973	7	23582270	23584330	+	1962	-	GO:0005351;GO:0005887;GO:0015293;GO:0016020;GO:0016020;GO:0016020;GO:0016021;GO:0016021;GO:0016021;GO:0022857;GO:0022857;GO:0055085;GO:0055085;	-	-	Similar to Proton myo-inositol cotransporter
Os01g0686700	54.8404	81.5256	28.1551	0.345352	-1.53386	5.48672e-06	0.000349639	1	28325379	28327645	-	1087	-	GO:0004842;GO:0016020;GO:0016567;	-	-	Similar to protein binding protein
Os01g0844300	74.9105	42.0178	107.803	2.56566	1.35933	5.53887e-06	0.000352112	1	36253547	36256956	+	1306	OsFKBP20-1b	GO:0000413;GO:0000413;GO:0003755;GO:0003755;GO:0003755;GO:0003755;GO:0003755;GO:0005737;GO:0005737;GO:0016853;GO:0061077;GO:0061077;	K01802	[EC:5.2.1.8]	Similar to Peptidylprolyl isomerase
Os01g0214200	132.091	191.768	72.4134	0.377609	-1.40504	5.58739e-06	0.000354343	1	6242516	6244879	-	1016	OsGELP1	GO:0016788;GO:0016788;GO:0016788;	K23978	[EC:3.1.1.112]	Esterase, SGNH hydrolase-type, subgroup domain containing protein
Os03g0784800	402.581	519.386	285.777	0.55022	-0.861918	5.69982e-06	0.000360452	3	32570073	32576114	-	1378	-	GO:0000932;GO:0000932;GO:0017148;GO:0017148;GO:0030015;GO:0030015;GO:0000932;GO:0000932;GO:0017148;GO:0017148;GO:0030015;GO:0030015;	K12606	-	Homo sapiens protein involved in sexual development, complete cds
Os01g0205200	62.1685	33.5913	90.7457	2.70147	1.43374	5.71106e-06	0.000360452	1	5764652	5766659	-	2008	-	GO:0005515;GO:0008270;GO:0008270;GO:0008270;GO:0009451;GO:0009507;GO:0009507;GO:0010087;GO:0010087;GO:0010305;GO:0010305;GO:0010588;GO:0010588;GO:0048366;GO:1900865;GO:1900865;	-	-	Pentatricopeptide repeat domain containing protein
Os09g0376900	691.154	879.254	503.054	0.572138	-0.805565	5.83601e-06	0.00036746	9	12662824	12667523	-	4087	OsHAK23	GO:0006811;GO:0006813;GO:0015079;GO:0015079;GO:0016020;GO:0016020;GO:0016020;GO:0016021;GO:0016021;GO:0071805;GO:0071805;GO:0006811;GO:0006813;GO:0006813;GO:0006813;GO:0009507;GO:0015079;GO:0015079;GO:0015079;GO:0016020;GO:0016020;GO:0016020;GO:0016020;GO:0016020;GO:0016021;GO:0016021;GO:0071805;GO:0071805;	K03549	-	Similar to Potassium transporter 13 (AtPOT13) (AtKT5)
Os06g0646100	253.459	143.671	363.247	2.52832	1.33818	5.97701e-06	0.000374878	6	26384994	26385658	+	665	-	-	-	-	Conserved hypothetical protein
Os03g0304800	166.64	89.0812	244.2	2.74132	1.45487	5.98225e-06	0.000374878	3	10804094	10806772	-	627	-	-	-	-	Lg106-like family protein
Os01g0151400	481.802	615.388	348.215	0.565846	-0.821518	6.19114e-06	0.000387049	1	2776973	2781723	+	2393	-	GO:0000048;GO:0000048;GO:0005886;GO:0006412;GO:0006508;GO:0006520;GO:0006536;GO:0006749;GO:0006751;GO:0006751;GO:0006751;GO:0019344;GO:0036374;GO:0036374;GO:0036374;	-	-	Similar to Gamma-glutamyl transferase
Os02g0667000	37.3131	60.3024	14.3238	0.237534	-2.0738	6.23802e-06	0.000389058	2	27084368	27085116	-	656	-	-	-	-	Complex 1 LYR protein family protein
Os05g0138300	912.896	673.176	1152.62	1.71221	0.775856	6.42644e-06	0.000399713	5	2219581	2220618	-	1038	OsLti6b	-	-	-	Similar to ICT protein (Fragment)
Os07g0122000	129.995	177.524	82.4655	0.464533	-1.10615	6.43916e-06	0.000399713	7	1150138	1152196	+	1976	-	-	-	-	Protein of unknown function DUF1719, Oryza sativa family protein
Os05g0114700	4302.88	5386.98	3218.79	0.597513	-0.742959	6.49289e-06	0.000402102	5	801229	803353	+	2125	-	GO:0005634;GO:0005634;GO:0006355;GO:0043565;GO:0043565;	-	-	Myb-type HTH DNA-binding domain domain containing protein
Os10g0562100	2644.65	3299.38	1989.92	0.603119	-0.729485	6.57512e-06	0.000406241	10	22174848	22176685	-	1278	-	GO:0003677;GO:0003677;GO:0003700;GO:0005634;GO:0009739;GO:0009744;GO:0045893;	-	-	Homeodomain-like containing protein
Os02g0308800	78.9008	19.4979	138.304	7.09327	2.82645	6.62888e-06	0.000408606	2	12127913	12129233	-	1321	OsFLA15	GO:0005886;GO:0005886;GO:0009834;GO:0009834;GO:0016020;GO:0016021;GO:0016021;	-	-	FAS1 domain domain containing protein
Os04g0637000	774.349	985.589	563.11	0.571344	-0.807568	6.69745e-06	0.00041187	4	32403357	32412059	+	2662	OsTGAP1	GO:0003677;GO:0003700;GO:0003700;GO:0003700;GO:0005634;GO:0005634;GO:0006351;GO:0006351;GO:0006355;GO:0006355;GO:0006952;GO:0006952;GO:0043565;GO:0043565;GO:0003700;GO:0006355;	K14431	-	TGA-type bZIP Transcription Factor, Regulation of diterpenoid phytoalexin production, Defense respons
Os04g0306400	285.625	197.766	373.485	1.88852	0.917257	6.79405e-06	0.000416839	4	13802278	13803456	+	1179	OsRPI	GO:0004751;GO:0004751;GO:0004751;GO:0004751;GO:0006098;GO:0009052;GO:0009052;GO:0016853;	K01807	[EC:5.3.1.6]	Ribose 5-phosphate isomerase family protein
Os04g0509300	1040.28	1310.7	769.865	0.587369	-0.767661	6.88336e-06	0.000421338	4	25474092	25489203	-	5425	DCL4	GO:0003676;GO:0004525;GO:0005515;GO:0005524;GO:0006396;GO:0016891;GO:0000166;GO:0003676;GO:0003676;GO:0003723;GO:0003723;GO:0003723;GO:0004386;GO:0004386;GO:0004518;GO:0004519;GO:0004525;GO:0004525;GO:0004525;GO:0005515;GO:0005524;GO:0005524;GO:0005524;GO:0005524;GO:0005634;GO:0005634;GO:0005634;GO:0005737;GO:0005737;GO:0006353;GO:0006396;GO:0006396;GO:0009944;GO:0009944;GO:0010050;GO:0010216;GO:…	K11592	[EC:3.1.26.-]	Rnase III family protein, Shoot apical meristem (SAM) formation and maintenanc
Os06g0149900	458.234	590.491	325.977	0.552043	-0.857147	7.15905e-06	0.000437199	6	2579089	2581720	+	1347	-	GO:0004124;GO:0004124;GO:0004124;GO:0004124;GO:0005737;GO:0005737;GO:0006535;GO:0006535;GO:0006535;GO:0030170;GO:0030170;	K01738	[EC:2.5.1.47]	Similar to Cysteine synthase (EC 4.2.99.8)
Os01g0110700	20.7167	34.7619	6.67145	0.191918	-2.38143	7.27462e-06	0.000443231	1	562088	572092	-	3414	Osppc-b	GO:0003824;GO:0003824;GO:0003824;GO:0005829;GO:0005829;GO:0006099;GO:0006099;GO:0008152;GO:0008964;GO:0008964;GO:0008964;GO:0008964;GO:0008964;GO:0015977;GO:0015977;GO:0015977;GO:0016829;GO:0003824;GO:0003824;GO:0006099;GO:0006099;GO:0008964;GO:0008964;GO:0008964;GO:0008964;GO:0015977;GO:0015977;GO:0015977;GO:0016829;	K01595	[EC:4.1.1.31]	Similar to Phosphoenolpyruvate carboxylase (EC 4.1.1.31)
Os04g0569900	520.584	376.828	664.341	1.76298	0.818018	7.3472e-06	0.000445778	4	28663895	28666438	-	2183	-	GO:0005515;	-	-	IQ calmodulin-binding region domain containing protein
Os05g0391200	295.596	185.771	405.422	2.18237	1.1259	7.35021e-06	0.000445778	5	18993759	18996772	-	1605	-	-	-	-	Protein of unknown function DUF288 domain containing protein
Os12g0165900	180.053	239.954	120.153	0.500732	-0.997888	7.44541e-06	0.000450516	12	3338061	3344342	+	3466	OsNucAP2	GO:0000973;GO:0003723;GO:0005634;GO:0005643;GO:0005643;GO:0005643;GO:0006405;GO:0006405;GO:0006606;GO:0006606;GO:0006913;GO:0006913;GO:0008139;GO:0015031;GO:0017056;GO:0017056;GO:0017056;GO:0034398;GO:0044614;GO:0044614;GO:0051028;	K14297	-	Hypothetical conserved gene
Os03g0709000	757.231	556.053	958.41	1.7236	0.785422	7.47242e-06	0.000451115	3	28594360	28596338	-	926	-	GO:0004364;GO:0004602;GO:0004602;GO:0005635;GO:0005635;GO:0005773;GO:0005773;GO:0005783;GO:0005783;GO:0005783;GO:0005794;GO:0005794;GO:0016020;GO:0016021;GO:0016021;GO:0098869;	K00799	[EC:2.5.1.18]	Membrane-associated, eicosanoid and glutathione metabolism (MAPEG) domain containing protein
Os07g0119000	184.556	245.938	123.175	0.500837	-0.997586	7.53507e-06	0.000453859	7	1015354	1021607	-	2967	OsMAPKKK11	GO:0000166;GO:0004672;GO:0004672;GO:0004674;GO:0005524;GO:0005524;GO:0005524;GO:0005524;GO:0005737;GO:0006468;GO:0006468;GO:0016301;GO:0016310;GO:0016740;GO:0023014;GO:0031098;GO:0032147;	-	-	Similar to MAP3K gamma protein kinase (Fragment)
Os04g0412300	221.373	291.137	151.61	0.520752	-0.941332	7.65862e-06	0.00046025	4	20372912	20377754	+	2311	-	GO:0004553;GO:0004553;GO:0004553;GO:0005975;GO:0005975;GO:0005975;GO:0008152;GO:0016787;GO:0016798;GO:0046658;GO:0046658;GO:0004553;GO:0004553;GO:0004553;GO:0005975;GO:0005975;GO:0005975;GO:0008152;GO:0016787;GO:0016798;	-	-	Similar to H0717B12.10 protein
Os06g0105700	65.2717	36.2091	94.3342	2.60526	1.38143	7.76516e-06	0.000465159	6	394583	397914	-	1490	OsUMAMIT10	GO:0005886;GO:0005886;GO:0016020;GO:0016020;GO:0016020;GO:0016021;GO:0016021;GO:0016021;GO:0016021;GO:0022857;GO:0022857;GO:0055085;	-	-	Protein of unknown function DUF6, transmembrane domain containing protein
Os03g0356300	992.892	693.638	1292.14	1.86285	0.897513	7.77558e-06	0.000465159	3	13627581	13630305	-	999	-	GO:0003735;GO:0003735;GO:0003735;GO:0003735;GO:0005840;GO:0005840;GO:0005840;GO:0006412;GO:0006412;GO:0019843;GO:0019843;GO:0019843;	K02933	-	Ribosomal protein L6 family protein
Os03g0230300	133.925	83.9786	183.872	2.18951	1.1306	7.82263e-06	0.000466468	3	6895178	6898355	+	1830	OsSRO1c	GO:0003950;GO:0003950;GO:0003950;	-	-	Homologue of SRO (similar to RCD one), Regulation of stomatal closure, Abiotic stress respons
Os06g0696600	495.898	302.841	688.956	2.27498	1.18585	7.83282e-06	0.000466468	6	29144888	29146522	+	1101	OsXTH12	GO:0004553;GO:0004553;GO:0004553;GO:0005576;GO:0005618;GO:0005618;GO:0005618;GO:0005618;GO:0005975;GO:0005975;GO:0006073;GO:0006073;GO:0008152;GO:0010411;GO:0010411;GO:0016740;GO:0016762;GO:0016762;GO:0016762;GO:0016787;GO:0016798;GO:0042545;GO:0042546;GO:0042546;GO:0048046;GO:0048046;GO:0048046;GO:0048046;GO:0071555;GO:0080022;	K14504	[EC:2.4.1.207]	Similar to Xyloglucan endo-transglycosylase homolog
Os08g0417000	89.7612	53.2524	126.27	2.37116	1.24559	7.90836e-06	0.00046918	8	19950692	19952388	-	1207	-	GO:0016491;GO:0016491;GO:0016491;GO:0046872;GO:0046872;GO:0051213;GO:0055114;	-	-	2OG-Fe(II) oxygenase domain containing protein
Os03g0726100	1979.47	1191.46	2767.48	2.32276	1.21584	7.91392e-06	0.00046918	3	29526118	29529001	+	1744	OsTubA3	GO:0000166;GO:0000226;GO:0000226;GO:0000278;GO:0000278;GO:0003924;GO:0003924;GO:0003924;GO:0003924;GO:0005200;GO:0005200;GO:0005200;GO:0005525;GO:0005525;GO:0005525;GO:0005525;GO:0005737;GO:0005737;GO:0005874;GO:0005874;GO:0005874;GO:0005874;GO:0007017;GO:0007017;GO:0007017;GO:0000166;GO:0003924;GO:0003924;GO:0003924;GO:0003924;GO:0005200;GO:0005200;GO:0005525;GO:0005525;GO:0005525;GO:0005874;GO:…	K07374	-	Similar to Tubulin alpha-1 chain (Alpha-1 tubulin)
Os10g0376200	1698.01	2118.7	1277.33	0.602883	-0.730051	7.96408e-06	0.000471095	10	11981020	11986066	+	2521	-	GO:0005200;GO:0005515;GO:0005737;GO:0005737;GO:0019901;	-	-	Leucine-rich repeat, typical subtype containing protein
Os05g0267800	280.168	178.865	381.47	2.13272	1.0927	7.98391e-06	0.000471212	5	10672412	10675647	-	1154	-	GO:0008526;GO:0015914;GO:0120009;	-	-	Cellular retinaldehyde-binding/triple function, C- terminal domain containing protein
Os05g0134400	561.427	282.705	840.148	2.97182	1.57135	8.33876e-06	0.000491056	5	2010153	2014950	+	1600	prx65	GO:0004601;GO:0004601;GO:0004601;GO:0006979;GO:0006979;GO:0006979;GO:0020037;GO:0020037;GO:0020037;GO:0055114;GO:0098869;GO:0004601;GO:0004601;GO:0004601;GO:0004601;GO:0004601;GO:0005576;GO:0005576;GO:0006979;GO:0006979;GO:0006979;GO:0006979;GO:0009505;GO:0009505;GO:0009506;GO:0009506;GO:0016491;GO:0020037;GO:0020037;GO:0020037;GO:0020037;GO:0042744;GO:0042744;GO:0042744;GO:0046872;GO:0046872;GO:…	K00430	[EC:1.11.1.7]	Haem peroxidase, plant/fungal/bacterial family protein
Os06g0351500	140.385	74.0359	206.734	2.79235	1.48148	8.36524e-06	0.000491519	6	14281547	14290711	+	1206	OsGELP83	GO:0016020;GO:0016021;GO:0016021;GO:0016788;GO:0016788;GO:0016788;	-	-	Lipase, GDSL domain containing protein
Os11g0116200	2155.88	1622.14	2689.62	1.65807	0.729507	8.52789e-06	0.000499962	11	722933	726970	+	1503	OsLTP1.13	GO:0006869;GO:0006869;GO:0006869;GO:0008289;GO:0008289;GO:0008289;GO:0016020;GO:0016020;GO:0016021;GO:0016021;	-	-	Similar to nonspecific lipid-transfer protein 3
Os09g0542900	20.9561	6.69163	35.2207	5.26339	2.39599	8.56823e-06	0.000501213	9	21386018	21387018	+	1001	-	-	-	-	Conserved hypothetical protein
Os05g0488600	490.589	630.864	350.314	0.555292	-0.848681	8.83876e-06	0.000515894	5	24015243	24017576	-	1482	-	GO:0003677;GO:0003677;GO:0003677;GO:0005634;GO:0005634;	-	-	Similar to Phosphate starvation regulator protein (Regulatory protein of P- starvation acclimation response Psr1)
Os05g0452800	127.897	174.131	81.6643	0.468983	-1.09239	9.12809e-06	0.000531606	5	22208601	22212202	+	1635	-	GO:0008270;GO:0008270;GO:0008270;GO:0016020;GO:0016021;GO:0016021;	-	-	Zinc finger, RING/FYVE/PHD-type domain containing protein
Os06g0338200	197.446	133.694	261.198	1.9537	0.96621	9.26071e-06	0.000538141	6	13476487	13485051	+	2328	OsDAO1	GO:0005507;GO:0005507;GO:0005507;GO:0005507;GO:0008131;GO:0008131;GO:0008131;GO:0008131;GO:0009308;GO:0009308;GO:0009308;GO:0009308;GO:0016491;GO:0046872;GO:0048038;GO:0048038;GO:0048038;GO:0052593;GO:0052594;GO:0052595;GO:0052595;GO:0052596;GO:0055114;	K00276	[EC:1.4.3.21]	Copper amine oxidase family protein
Os03g0423300	19.8829	36.6038	3.16203	0.0863854	-3.53307	9.3188e-06	0.000540327	3	17623509	17625094	-	1505	-	GO:0006629;GO:0006631;GO:0006631;GO:0006631;GO:0006631;GO:0006631;GO:0006633;GO:0006633;GO:0009507;GO:0009536;GO:0009570;GO:0009570;GO:0016491;GO:0016491;GO:0016491;GO:0045300;GO:0045300;GO:0045300;GO:0046872;GO:0046872;GO:0055114;	K03921	-	Similar to Stearoyl-acyl carrier protein desaturse (EC 1.14.99.6) (Fragment)
Os07g0677200	111.039	58.1846	163.894	2.81679	1.49405	9.41897e-06	0.000544937	7	28673754	28675351	+	1302	POX22.3	GO:0004601;GO:0004601;GO:0004601;GO:0006979;GO:0006979;GO:0006979;GO:0020037;GO:0020037;GO:0020037;GO:0046872;GO:0055114;GO:0098869;GO:0004601;GO:0004601;GO:0004601;GO:0004601;GO:0005576;GO:0005576;GO:0006979;GO:0006979;GO:0006979;GO:0006979;GO:0016491;GO:0020037;GO:0020037;GO:0020037;GO:0020037;GO:0042744;GO:0042744;GO:0042744;GO:0046872;GO:0046872;GO:0055114;GO:0098869;	K00430	[EC:1.11.1.7]	Peroxidase
Os01g0200700	109570	149709	69430.7	0.463771	-1.10851	9.60124e-06	0.000553457	1	5478545	5479749	+	565	OsMT3a	GO:0005507;GO:0005623;GO:0006878;GO:0008270;GO:0046872;	-	-	Similar to Metallothionein-like protein type 3 (MT- 3) (MWMT3)
Os04g0457500	686.591	504.61	868.573	1.72128	0.78348	9.60819e-06	0.000553457	4	22855680	22860859	-	1929	-	GO:0000048;GO:0000048;GO:0005886;GO:0006412;GO:0006508;GO:0006520;GO:0006536;GO:0006749;GO:0006751;GO:0006751;GO:0006751;GO:0019344;GO:0036374;GO:0036374;GO:0036374;	K18592	-	Similar to H0523F07.13 protein
Os01g0889800	363.682	245.743	481.62	1.95986	0.970747	9.74026e-06	0.000559842	1	38684636	38688097	-	1312	OsStr13	-	-	-	Rhodanese-like domain containing protein
Os06g0709000	156.714	209.851	103.577	0.493571	-1.01867	9.83716e-06	0.000564183	6	29994592	29996120	+	1529	-	GO:0004665;GO:0004665;GO:0006571;GO:0006571;GO:0006571;GO:0008977;GO:0008977;GO:0009507;GO:0055114;	K15227	[EC:1.3.1.78]	NAD(P)-binding domain containing protein
Os04g0435100	30.7865	12.7381	48.8349	3.83377	1.93876	9.89745e-06	0.000566409	4	21637785	21642587	+	2004	OsBAT7	GO:0006865;GO:0006865;GO:0016020;GO:0016020;GO:0016020;GO:0016021;GO:0016021;GO:0016021;GO:0016021;GO:0022857;GO:0022857;GO:0055085;GO:0055085;	-	-	Amino acid/polyamine transporter I family protein
Os09g0440200	570.256	416.362	724.15	1.73923	0.798449	9.94646e-06	0.000567981	9	16325947	16329922	+	2073	-	-	-	-	BRCT domain containing protein
Os03g0118600	237.415	164.488	310.341	1.88671	0.91587	1.00149e-05	0.000570657	3	1004328	1007269	+	1536	-	GO:0008652;GO:0008839;GO:0008839;GO:0009085;GO:0009089;GO:0009089;GO:0016491;GO:0019877;GO:0055114;GO:0008652;GO:0008839;GO:0008839;GO:0009085;GO:0009089;GO:0009089;GO:0009570;GO:0009570;GO:0016491;GO:0019877;GO:0055114;	K16908	[EC:1.6.99.-]	Similar to Dihydrodipicolinate reductase-like protein
Os04g0644700	13.6788	24.4681	2.88955	0.118095	-3.08198	1.04042e-05	0.000590306	4	32817477	32819752	+	1115	-	GO:0000139;GO:0000139;GO:0005198;GO:0005198;GO:0005198;GO:0005515;GO:0005737;GO:0005794;GO:0006888;GO:0006888;GO:0006890;GO:0006890;GO:0006891;GO:0006891;GO:0015031;GO:0015031;GO:0016020;GO:0016192;GO:0030126;GO:0030126;GO:0030663;GO:0031410;	K17268	-	Coatomer, epsilon subunit domain containing protein
Os02g0203700	441.479	625.375	257.582	0.411884	-1.27969	1.04045e-05	0.000590306	2	5798921	5806347	-	1049	SRZ1	GO:0046872;GO:0046872;GO:0046872;GO:0046872;	-	-	Similar to Testis expressed sequence 13A protein
Os08g0188151	31.9732	12.8015	51.1449	3.99522	1.99828	1.0618e-05	0.000601127	8	5165230	5165766	-	537	-	-	-	-	Hypothetical gene
Os04g0461100	1072.89	783.426	1362.35	1.73896	0.798228	1.07733e-05	0.000608612	4	23027355	23029002	+	804	-	GO:0003735;GO:0003735;GO:0003735;GO:0005840;GO:0005840;GO:0005840;GO:0006412;GO:0006412;GO:0003735;GO:0003735;GO:0003735;GO:0005840;GO:0005840;GO:0005840;GO:0006412;GO:0006412;	K19032	-	Ribosomal protein, PSRP-3/Ycf65 domain containing protein
Os08g0351300	102.998	168.472	37.5241	0.222732	-2.16662	1.09859e-05	0.000619296	8	15987000	15991648	-	3535	-	-	-	-	Conserved hypothetical protein
Os09g0555300	101.129	49.9966	152.262	3.04544	1.60665	1.12693e-05	0.000633913	9	22034392	22036298	+	1907	OsFbox503	GO:0005515;GO:0019005;GO:0019005;	-	-	Kelch-type beta propeller domain containing protein
Os01g0876800	180.881	121.877	239.886	1.96827	0.976925	1.13542e-05	0.000636407	1	38048047	38054353	+	2206	-	GO:0003676;GO:0003676;GO:0003723;GO:0003723;GO:0003729;GO:0003729;GO:0007275;GO:0030154;	-	-	RNA-binding region RNP-1 (RNA recognition motif) domain containing protein
Os03g0411800	80.6927	114.253	47.1323	0.412526	-1.27744	1.13618e-05	0.000636407	3	17008027	17011263	-	1332	OsZIP2	GO:0005385;GO:0005385;GO:0005886;GO:0005886;GO:0006811;GO:0006829;GO:0016020;GO:0016020;GO:0016020;GO:0016020;GO:0016021;GO:0016021;GO:0030001;GO:0030001;GO:0046873;GO:0046873;GO:0055085;GO:0055085;GO:0071577;GO:0071577;	K14709	-	Similar to Metal transport protein
Os08g0468100	3108.65	3885.58	2331.73	0.600099	-0.736728	1.15822e-05	0.000647131	8	23033230	23038585	+	3267	OsNR1	GO:0016491;GO:0016491;GO:0016491;GO:0020037;GO:0020037;GO:0020037;GO:0030151;GO:0030151;GO:0030151;GO:0046872;GO:0055114;GO:0016491;GO:0016491;GO:0016491;GO:0020037;GO:0020037;GO:0020037;GO:0030151;GO:0030151;GO:0030151;GO:0042128;GO:0042128;GO:0046872;GO:0055114;GO:0005829;GO:0005829;GO:0006809;GO:0006809;GO:0006809;GO:0009703;GO:0009703;GO:0009703;GO:0009703;GO:0016491;GO:0016491;GO:0016491;GO:…	K10534	-	Similar to Nitrate reductase
Os12g0571000	6.54757	0	13.0951	Inf	Inf	1.16023e-05	0.000647131	12	23512501	23513406	+	502	OsMT1g	GO:0046872;GO:0046872;GO:0046872;	-	-	Metallothionein-like protein type 1
Os05g0409500	1375.17	780.027	1970.31	2.52595	1.33682	1.16812e-05	0.000649593	5	19997585	19999679	-	1680	OsUMAMIT9	GO:0005886;GO:0005886;GO:0016020;GO:0016020;GO:0016020;GO:0016021;GO:0016021;GO:0016021;GO:0016021;GO:0022857;GO:0022857;GO:0055085;	-	-	Similar to MtN21 protein
Os04g0580866	18.6312	4.36386	32.8986	7.53886	2.91435	1.16957e-05	0.000649593	4	29323996	29324514	-	519	-	GO:0016567;GO:0061630;	-	-	Hypothetical conserved gene
Os05g0278500	30.8545	53.3088	8.40031	0.157578	-2.66586	1.17468e-05	0.000650864	5	11609491	11615022	-	1551	OsAT5	GO:0016410;GO:0016740;GO:0016746;GO:0016747;GO:0016747;	-	-	Transferase family protein
Os01g0878300	771.321	1061.84	480.802	0.452801	-1.14305	1.1768e-05	0.000650864	1	38112112	38117971	+	3774	-	GO:0000166;GO:0004672;GO:0004672;GO:0004674;GO:0005515;GO:0005524;GO:0005524;GO:0005524;GO:0005524;GO:0005886;GO:0005886;GO:0006468;GO:0006468;GO:0016020;GO:0016021;GO:0016021;GO:0016301;GO:0016310;GO:0016740;GO:0000166;GO:0004672;GO:0004672;GO:0004672;GO:0005524;GO:0005524;GO:0005524;GO:0005524;GO:0006468;GO:0006468;GO:0016020;GO:0016021;GO:0016021;GO:0016301;GO:0016310;GO:0016740;	-	-	Protein kinase, core domain containing protein
Os04g0513400	477.49	228.788	726.192	3.17408	1.66634	1.18721e-05	0.000655249	4	25658339	25667057	+	3165	Os4bglu16	GO:0004553;GO:0004553;GO:0004553;GO:0005975;GO:0005975;GO:0005975;GO:0016787;GO:0004553;GO:0004553;GO:0004553;GO:0005975;GO:0005975;GO:0005975;GO:0016787;	K05350	[EC:3.2.1.21]	Similar to Beta-glucosidase
Os08g0495500	682.802	860.548	505.056	0.586901	-0.768812	1.19203e-05	0.000656538	8	24464442	24467893	+	1457	-	GO:0005515;GO:0005634;GO:0009651;	K10523	-	Kelch related domain containing protein
Os11g0147800	793.45	996.567	590.333	0.592366	-0.755439	1.20795e-05	0.000663919	11	2204302	2207780	-	1503	-	-	-	-	Similar to Wali7 protein (Fragment)
Os05g0502500	847.214	1063.69	630.737	0.592971	-0.753968	1.21357e-05	0.000665622	5	24729478	24732816	-	1077	-	GO:0016021;	-	-	Conserved hypothetical protein
Os02g0735800	250.99	156.452	345.528	2.20852	1.14308	1.24636e-05	0.000680845	2	30699061	30701126	+	2066	-	GO:0005515;GO:0009451;	-	-	Pentatricopeptide repeat domain containing protein
Os03g0364400	504.723	713.924	295.522	0.413941	-1.2725	1.24649e-05	0.000680845	3	14206981	14209160	+	1889	OsBBS1	GO:0000166;GO:0004672;GO:0004672;GO:0004674;GO:0004674;GO:0005524;GO:0005524;GO:0005524;GO:0005524;GO:0006468;GO:0006468;GO:0016301;GO:0016310;GO:0016740;GO:0000166;GO:0004672;GO:0004672;GO:0004674;GO:0004674;GO:0005524;GO:0005524;GO:0005524;GO:0005524;GO:0006468;GO:0006468;GO:0016301;GO:0016310;GO:0016740;	-	-	Receptor-like cytoplasmic kinase, Leaf senescence, Salt stress respons
Os03g0452300	1026.78	689.529	1364.02	1.97819	0.984185	1.25627e-05	0.000684774	3	19413119	19417098	-	1202	-	GO:0003723;GO:0003723;GO:0003723;GO:0003723;GO:0003735;GO:0003735;GO:0003735;GO:0003735;GO:0003735;GO:0005763;GO:0005763;GO:0005840;GO:0005840;GO:0005840;GO:0006412;GO:0006412;GO:0006412;GO:0015935;GO:0015935;GO:0019843;GO:1990904;	K02988	-	Ribosomal protein S5, bacterial-type domain containing protein
Os03g0620400	20.8115	34.6969	6.92609	0.199617	-2.32469	1.29634e-05	0.000705153	3	23523560	23528315	+	3891	-	GO:0003677;	-	-	Hypothetical conserved gene
Os04g0541100	45.603	16.5654	74.6406	4.50581	2.17179	1.30201e-05	0.000706783	4	27078042	27080294	-	2023	GT-2	GO:0003700;GO:0005634;GO:0043565;	-	-	Similar to Gt-2
Os01g0874300	345.457	175.951	514.964	2.92675	1.5493	1.32731e-05	0.000719039	1	37932258	37933372	+	1033	R2R3-MYB	GO:0005634;GO:0030154;GO:0043565;GO:0044212;	K09422	-	Similar to MybHv5 (Fragment)
Os03g0122200	1093.38	697.756	1489.01	2.13401	1.09356	1.36352e-05	0.000737139	3	1232247	1234438	-	984	-	GO:0000027;GO:0003723;GO:0003735;GO:0003735;GO:0003735;GO:0003735;GO:0005840;GO:0005840;GO:0005840;GO:0006412;GO:0006412;GO:0006412;GO:0015934;GO:0015934;GO:0019843;GO:0019843;GO:0022625;GO:0022625;GO:0070180;	K02867	-	Similar to 50S ribosomal protein L11
Os04g0105200	27.1244	10.7543	43.4944	4.04437	2.01591	1.46818e-05	0.000792096	4	346725	347514	+	790	-	-	-	-	Similar to B0616E02-H0507E05.1 protein
Os01g0750300	737.401	505.434	969.368	1.91789	0.939521	1.48947e-05	0.000801311	1	31422946	31428670	+	3461	OsCesA4	GO:0016020;GO:0016020;GO:0016020;GO:0016021;GO:0016021;GO:0016740;GO:0016757;GO:0016760;GO:0016760;GO:0030244;GO:0030244;GO:0030244;GO:0071555;GO:0005618;GO:0005794;GO:0005802;GO:0005802;GO:0005886;GO:0005886;GO:0005886;GO:0006970;GO:0009414;GO:0009833;GO:0009833;GO:0009834;GO:0009834;GO:0009834;GO:0016020;GO:0016020;GO:0016020;GO:0016021;GO:0016021;GO:0016740;GO:0016757;GO:0016759;GO:0016760;GO:…	K10999	[EC:2.4.1.12]	Similar to Cellulose synthase (Fragment)
Os07g0516300	287.856	371.444	204.267	0.549927	-0.862689	1.49133e-05	0.000801311	7	19887349	19888283	-	935	OsS40-15	-	-	-	Protein of unknown function DUF584 family protein
Os09g0543100	1040.12	777.847	1302.39	1.67436	0.743609	1.496e-05	0.000802183	9	21391774	21397922	+	3159	OsPLDdelta1	GO:0003824;GO:0003824;GO:0004630;GO:0004630;GO:0004630;GO:0004630;GO:0004630;GO:0004630;GO:0005509;GO:0005509;GO:0005509;GO:0005773;GO:0005773;GO:0005886;GO:0005886;GO:0005886;GO:0009395;GO:0009409;GO:0009409;GO:0009506;GO:0009506;GO:0009789;GO:0009789;GO:0012501;GO:0016020;GO:0016020;GO:0016042;GO:0016042;GO:0016787;GO:0046470;GO:0046470;GO:0046473;GO:0070290;GO:0090333;GO:0090333;GO:0090395;	-	-	Similar to predicted protein
Os05g0539900	527.748	668.026	387.47	0.580022	-0.78582	1.50097e-05	0.000803214	5	26820731	26822297	+	1482	-	GO:0009536;GO:0016021;	-	-	Protein of unknown function DUF1230 family protein
Os12g0569500	901.468	297.076	1505.86	5.06894	2.34168	1.57074e-05	0.00083884	12	23435458	23436485	+	1028	-	GO:0005576;GO:0006952;	-	-	Thaumatin, pathogenesis-related family protein
Os03g0130300	201.49	79.0766	323.904	4.09608	2.03424	1.5739e-05	0.00083884	3	1714575	1715192	+	538	DEFL8	GO:0006952;GO:0006952;GO:0006952;	-	-	Similar to Cp-thionin
Os03g0266800	701.183	521.124	881.243	1.69104	0.757914	1.57934e-05	0.000840041	3	8827752	8833517	+	2445	OsBAK1-10	GO:0000166;GO:0004672;GO:0004672;GO:0004674;GO:0004674;GO:0005515;GO:0005524;GO:0005524;GO:0005524;GO:0005524;GO:0005886;GO:0005886;GO:0006468;GO:0006468;GO:0016020;GO:0016021;GO:0016021;GO:0016301;GO:0016310;GO:0016740;GO:0030244;GO:0030244;GO:0030244;GO:0046777;GO:0046777;GO:0000166;GO:0004672;GO:0004672;GO:0004674;GO:0004674;GO:0005524;GO:0005524;GO:0005524;GO:0005524;GO:0006468;GO:0006468;GO:…	-	-	Protein kinase, core domain containing protein
Os03g0747700	225.06	155.936	294.184	1.88658	0.915769	1.59016e-05	0.000844094	3	30755832	30757457	-	886	-	GO:0009543;GO:0009543;GO:0010207;GO:0010207;GO:0010207;	-	-	Similar to photosystem II 11 kDa protein-related
Os01g0159000	35.7494	0.996252	70.5026	70.7679	6.14502	1.60337e-05	0.000849401	1	3091435	3092698	-	1264	OsDOG1L-2	GO:0006351;GO:0006351;GO:0043565;GO:0043565;	-	-	Similar to cDNA clone:J023049H21, full insert sequence
Os01g0898300	909.638	1137.82	681.458	0.598917	-0.739572	1.63376e-05	0.000863764	1	39052287	39058529	-	3419	OsSPR1	GO:0005886;GO:0072659;GO:0072659;	K21842	-	Mitochondrial protein, Root development and iron homeostasi
Os02g0652600	1271.99	838.029	1705.95	2.03567	1.0255	1.63885e-05	0.000864722	2	26317499	26320413	-	1002	-	GO:0003735;GO:0003735;GO:0003735;GO:0003735;GO:0005840;GO:0005840;GO:0006412;GO:0006412;	K02884	-	Ribosomal protein L19 family protein
Os06g0647500	230.593	305.403	155.783	0.510091	-0.971174	1.65359e-05	0.00087076	6	26468396	26469595	-	1200	-	-	-	-	DNA/RNA non-specific endonuclease, active site domain containing protein
Os08g0249100	100.649	138.867	62.4302	0.449569	-1.15339	1.68802e-05	0.000886033	8	9101238	9105746	-	2542	OsRLCK249	GO:0004672;GO:0004672;GO:0004675;GO:0005524;GO:0005524;GO:0005524;GO:0005886;GO:0006468;GO:0006468;GO:0006468;	-	-	Serine/threonine protein kinase-related domain containing protein
Os09g0363500	901.122	1125.32	676.925	0.60154	-0.733267	1.69104e-05	0.000886033	9	11904784	11908107	+	2100	-	GO:0016020;GO:0016021;GO:0016021;	-	-	Conserved hypothetical protein
Os04g0141800	17.286	4.0191	30.5529	7.60191	2.92636	1.69267e-05	0.000886033	4	2863655	2865814	+	2160	-	GO:0016020;GO:0016021;GO:0016021;	-	-	Similar to OSIGBa0147M20.4 protein
Os04g0578000	22.6225	4.35276	40.8922	9.39454	3.23182	1.71262e-05	0.000894699	4	29131883	29134682	-	2112	ACS2	GO:0003824;GO:0003824;GO:0003824;GO:0009058;GO:0009058;GO:0030170;GO:0030170;GO:0030170;	K20772	[EC:4.4.1.14]	ACC synthase, Ethylene biosynthesi
Os07g0637400	94.2365	57.9801	130.493	2.25065	1.17034	1.72328e-05	0.000898082	7	26501465	26504227	+	1204	OsNPSN13	GO:0000149;GO:0000149;GO:0005484;GO:0005484;GO:0005484;GO:0005789;GO:0005789;GO:0005794;GO:0005794;GO:0005829;GO:0005829;GO:0006623;GO:0006623;GO:0006888;GO:0006888;GO:0006890;GO:0006890;GO:0006891;GO:0006891;GO:0006896;GO:0006896;GO:0012507;GO:0012507;GO:0015031;GO:0016020;GO:0016021;GO:0016021;GO:0031201;GO:0031902;GO:0031902;GO:0042147;GO:0048280;	K08494	-	Similar to Novel plant SNARE 12 (AtNPSN12)
Os02g0596700	26.8931	10.7971	42.989	3.98152	1.99332	1.7259e-05	0.000898082	2	23172608	23174864	+	1240	-	GO:0005515;GO:0005634;	-	-	Similar to protein binding protein
Os05g0135500	297.413	192.23	402.596	2.09435	1.0665	1.73378e-05	0.000900406	5	2080597	2082747	+	1408	prx71	GO:0004601;GO:0004601;GO:0004601;GO:0004601;GO:0004601;GO:0005576;GO:0005576;GO:0006979;GO:0006979;GO:0006979;GO:0006979;GO:0009505;GO:0009505;GO:0009506;GO:0009506;GO:0016491;GO:0020037;GO:0020037;GO:0020037;GO:0020037;GO:0042744;GO:0042744;GO:0042744;GO:0046872;GO:0046872;GO:0055114;GO:0098869;	K00430	[EC:1.11.1.7]	Haem peroxidase family protein
Os07g0622400	19.0691	5.93472	32.2034	5.42628	2.43996	1.73923e-05	0.00090146	7	25742767	25743805	-	1039	-	-	-	-	Hypothetical protein
Os04g0610800	1174.34	838.724	1509.95	1.80029	0.848232	1.76558e-05	0.000913324	4	30962029	30965392	+	1162	CPO	GO:0004109;GO:0004109;GO:0004109;GO:0004109;GO:0005737;GO:0005829;GO:0006779;GO:0006779;GO:0006779;GO:0006782;GO:0009570;GO:0016491;GO:0019353;GO:0055114;	K00228	[EC:1.3.3.3]	Similar to Coproporphyrinogen III oxidase (Fragment)
Os03g0235900	332.853	426.778	238.928	0.559841	-0.83691	1.77936e-05	0.000916983	3	7163390	7168860	-	2046	OsNRT1	GO:0016020;GO:0016020;GO:0016020;GO:0016021;GO:0016021;GO:0022857;GO:0022857;GO:0055085;GO:0055085;	-	-	Similar to Low affinity nitrate transporter NRT1.2
Os12g0569300	263.781	93.4608	434.1	4.64473	2.21559	1.77961e-05	0.000916983	12	23427730	23428732	+	1003	-	GO:0005576;GO:0006952;	-	-	Thaumatin, pathogenesis-related family protein
Os02g0663300	147.597	90.8454	204.349	2.24941	1.16955	1.78597e-05	0.000918467	2	26867009	26886180	-	7602	OsWD40-48	GO:0005515;	-	-	BEACH domain domain containing protein
Os03g0729000	635.856	803.1	468.613	0.583505	-0.777183	1.81271e-05	0.000929521	3	29784695	29787012	-	1981	-	GO:0006508;GO:0008233;GO:0008237;GO:0008237;GO:0009507;GO:0009536;GO:0016020;GO:0016021;GO:0016021;GO:0016787;GO:0031969;GO:0031969;	-	-	Similar to Peptidase, M50 family
Os12g0611300	332.524	208.673	456.375	2.18704	1.12898	1.81705e-05	0.000929521	12	25838652	25840421	-	1569	OspPLAIIIzeta	GO:0006629;GO:0006629;GO:0006629;	-	-	Similar to Patatin-like phospholipase family protein, expressed
Os03g0149300	807.834	1042.7	572.967	0.549502	-0.863803	1.81803e-05	0.000929521	3	2748162	2753327	-	1454	-	GO:0005886;GO:0005886;GO:0016020;GO:0016020;GO:0016020;GO:0016021;GO:0016021;GO:0016021;GO:0016021;GO:0022857;GO:0022857;GO:0055085;	-	-	Protein of unknown function DUF6, transmembrane domain containing protein
Os10g0417600	1397.84	664.152	2131.53	3.2094	1.68231	1.83522e-05	0.000936497	10	14640044	14643338	+	1590	OsGME1	GO:0003824;GO:0003824;GO:0016853;GO:0019853;GO:0047918;GO:0047918;GO:0047918;GO:0051287;GO:0051287;	K10046	-	NAD(P)-binding domain containing protein
Os02g0110600	318.894	139.923	497.865	3.55813	1.83112	1.85129e-05	0.000942872	2	566089	572447	-	2378	-	GO:0000166;GO:0004672;GO:0004672;GO:0004672;GO:0005524;GO:0005524;GO:0005524;GO:0005524;GO:0006468;GO:0006468;GO:0016021;GO:0016301;GO:0016310;GO:0016740;GO:0000166;GO:0004672;GO:0004672;GO:0004675;GO:0005524;GO:0005524;GO:0005524;GO:0005524;GO:0005768;GO:0005886;GO:0005886;GO:0005886;GO:0006468;GO:0006468;GO:0006468;GO:0006468;GO:0010008;GO:0010089;GO:0010089;GO:0012505;GO:0016021;GO:0016301;GO:…	-	-	Similar to protein kinase
Os03g0303100	59.3062	85.8586	32.7538	0.381485	-1.3903	1.87868e-05	0.000954979	3	10692333	10693906	+	1574	-	-	-	-	Protein of unknown function DUF1645 family protein
Os02g0115900	323.567	232.422	414.711	1.7843	0.835358	1.88296e-05	0.000955311	2	838743	842672	-	2450	OsBiP1	GO:0000166;GO:0005515;GO:0005524;GO:0005524;GO:0005524;GO:0005524;GO:0005634;GO:0005634;GO:0005737;GO:0005737;GO:0005783;GO:0005788;GO:0005788;GO:0005788;GO:0006986;GO:0009705;GO:0009705;GO:0016020;GO:0016020;GO:0016887;GO:0016887;GO:0016887;GO:0030433;GO:0030433;GO:0030968;GO:0030968;GO:0031072;GO:0034605;GO:0034620;GO:0034620;GO:0034663;GO:0034663;GO:0034975;GO:0034975;GO:0042026;GO:0042026;GO:…	K09490	[EC:3.6.4.10]	Endosperm lumenal binding protein
Os06g0133900	729.456	515.071	943.841	1.83245	0.873772	1.89322e-05	0.000958672	6	1816266	1819747	+	1763	EPSPS	GO:0003824;GO:0003866;GO:0009073;GO:0016765;	K00800	[EC:2.5.1.19]	5-enolpyruvylshikimate-3-phosphate synthas
Os08g0401100	75.6173	106.609	44.6258	0.418595	-1.25637	1.92857e-05	0.000974703	8	19139675	19142676	+	2302	-	GO:0005515;GO:0016020;GO:0016020;GO:0016020;GO:0016021;GO:0016021;	-	-	Ankyrin repeat containing protein
Os01g0372100	33.0335	9.35386	56.7131	6.06307	2.60005	1.99203e-05	0.00100485	1	15328868	15332889	-	913	-	-	-	-	Hypothetical gene
Os10g0524300	24.5521	9.33166	39.7726	4.26211	2.09157	2.01399e-05	0.00101399	10	20374252	20375187	+	936	OsEMSA1	-	-	-	LysM domain-containing protein, Embryo sac developmen
Os01g0900900	389.612	495.937	283.287	0.571216	-0.807892	2.05584e-05	0.00103309	1	39216719	39218757	-	753	-	GO:0004843;GO:0016579;GO:0018215;	-	-	Ovarian tumour, otubain domain containing protein
Os10g0560000	338.063	443.163	232.964	0.525686	-0.927728	2.08734e-05	0.00104692	10	22055014	22056950	+	1387	-	-	-	-	Protein of unknown function DUF828, plant family protein
Os04g0602600	124.314	80.9994	167.628	2.0695	1.04928	2.14644e-05	0.00107452	4	30410105	30413160	+	3056	-	GO:0003723;GO:0003729;GO:0005515;GO:0005739;GO:0005739;GO:0009451;GO:0009451;GO:0009507;GO:0009507;GO:0009536;GO:0043231;GO:0080156;GO:0080156;GO:1900865;GO:1900865;	-	-	Pentatricopeptide repeat domain containing protein
Os07g0147700	268.233	346.339	190.127	0.548963	-0.86522	2.17813e-05	0.00108803	7	2465582	2468069	+	1366	-	GO:0016301;GO:0045127;GO:0045127;GO:0046835;	-	-	ATPase, BadF/BadG/BcrA/BcrD type domain containing protein
Os02g0588700	301.02	394.141	207.9	0.527476	-0.922823	2.18438e-05	0.00108803	2	22696563	22697570	-	1008	-	-	-	-	Conserved hypothetical protein
Os04g0556000	140.258	187.052	93.4635	0.499667	-1.00096	2.1858e-05	0.00108803	4	27829841	27835533	+	3242	HMA5	GO:0000166;GO:0000166;GO:0000166;GO:0000166;GO:0005524;GO:0006812;GO:0006812;GO:0016020;GO:0016021;GO:0016021;GO:0016021;GO:0016021;GO:0019829;GO:0019829;GO:0034220;GO:0046872;GO:0098655;GO:0000166;GO:0000166;GO:0000166;GO:0005507;GO:0005507;GO:0005507;GO:0005524;GO:0005524;GO:0005886;GO:0005886;GO:0006811;GO:0006812;GO:0006812;GO:0016020;GO:0016021;GO:0016021;GO:0016021;GO:0016021;GO:0019829;GO:…	K17686	[EC:7.2.2.8]	Heavy metal P-type ATPase, Xylem loading of coppe
Os12g0628100	238.928	309.49	168.365	0.544009	-0.878299	2.1997e-05	0.00109289	12	26888810	26890166	-	698	OsADF11	GO:0003779;GO:0003779;GO:0003779;GO:0003779;GO:0005737;GO:0015629;GO:0015629;GO:0015629;GO:0015629;GO:0030042;GO:0030042;GO:0030042;GO:0051015;	K05765	-	Similar to Actin-depolymerizing factor 6 (ADF-6) (AtADF6)
Os12g0571100	19.4526	6.28028	32.6249	5.19482	2.37707	2.22921e-05	0.0011047	12	23515075	23516013	+	546	MTI4C	GO:0009555;GO:0009555;GO:0046872;GO:0046872;GO:0046872;GO:0046872;GO:0072593;GO:0072593;	-	-	Metallothionein-like protein, ROS (reactive oxygen species) scavenger, Antioxidan
Os01g0283700	95.7048	59.5455	131.864	2.21451	1.14699	2.23537e-05	0.0011047	1	10148777	10152280	+	1227	OsCCR5	GO:0003824;GO:0003824;GO:0016491;GO:0016616;GO:0016616;GO:0050662;	K09753	[EC:1.2.1.44]	Similar to Cinnamoyl-CoA reductase (EC 1.2.1.44)
Os01g0727100	28.6914	12.0121	45.3708	3.77708	1.91727	2.23603e-05	0.0011047	1	30311446	30315773	+	2118	-	GO:0000139;GO:0000139;GO:0005794;GO:0016740;GO:0016757;GO:0016757;GO:0016757;GO:0045489;GO:0045489;GO:0047262;GO:0047262;GO:0071555;GO:0071555;GO:0000139;GO:0000139;GO:0005794;GO:0016740;GO:0016757;GO:0016757;GO:0016757;GO:0045489;GO:0045489;GO:0047262;GO:0047262;GO:0071555;GO:0071555;	K20867	[EC:2.4.1.-]	Glycosyl transferase, family 8 protein
Os03g0407900	18.23	5.71677	30.7433	5.37773	2.427	2.26277e-05	0.00111582	3	16749318	16754223	-	1859	OsRLCK110	GO:0004672;GO:0004672;GO:0004672;GO:0005524;GO:0005524;GO:0005524;GO:0006468;GO:0006468;GO:0016301;GO:0016310;	-	-	Similar to Serine/threonine protein kinase-like
Os01g0211600	95.4113	59.2078	131.615	2.22293	1.15246	2.26712e-05	0.00111588	1	6076731	6078239	-	1509	-	GO:0004497;GO:0004497;GO:0004497;GO:0005506;GO:0005506;GO:0016021;GO:0016125;GO:0016125;GO:0016491;GO:0016491;GO:0016705;GO:0016705;GO:0020037;GO:0020037;GO:0020037;GO:0046872;GO:0055114;GO:0055114;	K09832	[EC:1.14.19.41]	Cytochrome P450 family protein
Os01g0883800	79.2532	113.943	44.5631	0.391099	-1.35439	2.29477e-05	0.00112572	1	38382385	38385469	+	1512	20ox2	GO:0009413;GO:0009416;GO:0009686;GO:0009686;GO:0009826;GO:0009908;GO:0016491;GO:0016491;GO:0016491;GO:0045544;GO:0046872;GO:0046872;GO:0051213;GO:0051213;GO:0051213;GO:0055114;GO:0016491;GO:0016491;GO:0016491;GO:0046872;GO:0046872;GO:0055114;	K05282	[EC:1.14.11.12]	Similar to GA C20oxidase2
Os09g0396900	90.2063	44.3155	136.097	3.0711	1.61875	2.29564e-05	0.00112572	9	13831868	13833654	+	1230	OsVIT2	GO:0005381;GO:0005381;GO:0005381;GO:0005384;GO:0005384;GO:0005384;GO:0005773;GO:0005774;GO:0005774;GO:0005774;GO:0006811;GO:0006879;GO:0006880;GO:0006880;GO:0006880;GO:0016020;GO:0016020;GO:0016020;GO:0016021;GO:0016021;GO:0030026;GO:0030026;GO:0030026;GO:0034755;GO:0046872;GO:0055072;GO:0071421;GO:0005381;GO:0005384;GO:0005384;GO:0005774;GO:0006880;GO:0016020;GO:0016021;GO:0030026;	K22736	-	Protein of unknown function DUF125, transmembrane family protein
Os04g0301700	274.732	353.96	195.505	0.552337	-0.856379	2.303e-05	0.00112723	4	13493578	13498005	-	1683	-	GO:0008375;GO:0016020;GO:0016020;GO:0016020;GO:0016020;GO:0016740;GO:0016757;GO:0016757;	-	-	Glycosyl transferase, family 14 protein
Os03g0211800	430.799	267.671	593.927	2.21887	1.14983	2.31969e-05	0.00113155	3	5829016	5835122	-	2700	-	GO:0000139;GO:0000139;GO:0005794;GO:0016020;GO:0016021;GO:0016021;GO:0016740;GO:0016757;GO:0016757;GO:0016757;GO:0045489;GO:0045489;GO:0047262;GO:0047262;GO:0071555;GO:0071555;	K20867	[EC:2.4.1.-]	Similar to GAUT14 (Galacturonosyltransferase 14); polygalacturonate 4-alpha-galacturonosyltransferase/ transferase, transferring glycosyl groups / transferase, transferring hexosyl groups
Os04g0622501	37.934	57.7289	18.1392	0.314213	-1.67019	2.32041e-05	0.00113155	4	31635735	31639598	-	3864	-	-	-	-	Hypothetical gene
Os02g0740700	99.6322	62.6729	136.592	2.17944	1.12395	2.34691e-05	0.00114236	2	30980995	30982317	-	1323	OsMMP1	GO:0004222;GO:0004222;GO:0004222;GO:0006508;GO:0006508;GO:0006508;GO:0008233;GO:0008237;GO:0008237;GO:0008237;GO:0008270;GO:0008270;GO:0008270;GO:0016787;GO:0030198;GO:0030574;GO:0031012;GO:0031012;GO:0046872;	-	-	Matrix metalloproteinase, Plant development, Symplastic apoplastic transpor
Os05g0337500	139.152	92.28	186.024	2.01586	1.0114	2.35519e-05	0.00114428	5	15775700	15778750	-	1605	-	-	-	-	Hypothetical conserved gene
Os04g0544400	936.175	705.91	1166.44	1.65239	0.724557	2.39229e-05	0.00116017	4	27256445	27258940	-	1630	-	GO:0003729;GO:0003729;GO:0005515;GO:0005739;GO:0005739;GO:0009507;GO:0009507;	-	-	Hypothetical conserved gene
Os02g0259600	1872.48	1430.03	2314.93	1.6188	0.694925	2.44643e-05	0.00118102	2	9005264	9007486	-	1002	OsRPL21	GO:0003723;GO:0003723;GO:0003723;GO:0003729;GO:0003735;GO:0003735;GO:0003735;GO:0003735;GO:0005634;GO:0005634;GO:0005840;GO:0005840;GO:0005840;GO:0006412;GO:0006412;GO:0009409;GO:0009409;GO:0009507;GO:0009570;GO:0009570;GO:0009658;GO:0009658;GO:0009793;GO:0009793;GO:0009941;GO:0009941;GO:0010027;GO:0010027;GO:0003723;GO:0003723;GO:0003723;GO:0003735;GO:0003735;GO:0003735;GO:0005840;GO:0005840;GO:…	K02888	-	Similar to 50S ribosomal protein L21, chloroplast precursor (CL21) (CS-L7)
Os02g0681700	140.48	187.908	93.0515	0.495196	-1.01393	2.44837e-05	0.00118102	2	27840042	27841235	+	1194	OsRLCK83	GO:0004672;GO:0004672;GO:0004672;GO:0005524;GO:0005524;GO:0005524;GO:0006468;GO:0006468;	-	-	Serine/threonine protein kinase-related domain containing protein
Os09g0338500	219.886	153.488	286.284	1.86519	0.899321	2.4487e-05	0.00118102	9	10338558	10340355	+	1798	-	GO:0006629;GO:0006629;GO:0016020;GO:0016021;GO:0016021;GO:0016021;GO:0016021;GO:0016491;GO:0016491;	K21737	-	Similar to Desaturase/cytochrome b5 protein
Os01g0618400	397.911	291.275	504.546	1.7322	0.792604	2.52268e-05	0.00121448	1	24598181	24601809	+	2322	OsRH25	GO:0000166;GO:0003676;GO:0003676;GO:0003723;GO:0003723;GO:0003724;GO:0004386;GO:0004386;GO:0004386;GO:0005524;GO:0005524;GO:0005524;GO:0005524;GO:0009507;GO:0016787;GO:0016887;	-	-	Similar to RNA helicase (Fragment)
Os03g0223200	44.2057	69.7948	18.6165	0.266732	-1.90653	2.56947e-05	0.00123475	3	6453022	6455453	+	1149	OsCAD9	GO:0008270;GO:0016491;GO:0055114;	-	-	Similar to Cinnamyl alcohol dehydrogenase
Os03g0389100	1061.61	1317.94	805.275	0.611013	-0.710726	2.58425e-05	0.00123959	3	15567899	15572135	-	1347	OsMC8	GO:0004197;GO:0004197;GO:0006508;GO:0008233;	-	-	Peptidase C14, caspase catalytic domain containing protein
Os03g0411900	101.559	148.937	54.1804	0.36378	-1.45886	2.62874e-05	0.00125865	3	17020991	17022755	-	1765	-	-	-	-	Conserved hypothetical protein
Os05g0349700	608.529	454.738	762.32	1.6764	0.745363	2.66975e-05	0.00127597	5	16512069	16517848	+	1742	YGL1	GO:0015995;GO:0016020;GO:0016021;GO:0016021;GO:0016021;GO:0016021;GO:0016765;GO:0016765;GO:0009507;GO:0009534;GO:0009536;GO:0015995;GO:0015995;GO:0015995;GO:0015995;GO:0016020;GO:0016021;GO:0016021;GO:0016021;GO:0016021;GO:0016740;GO:0016765;GO:0016765;GO:0031969;GO:0031969;GO:0046408;GO:0046408;GO:0046408;GO:0046408;GO:0009507;GO:0009507;GO:0009534;GO:0009534;GO:0009536;GO:0015995;GO:0015995;GO:…	K04040	-	Chl synthase, Chl biosynthesi
Os12g0104400	272.566	130.853	414.279	3.166	1.66266	2.67834e-05	0.00127776	12	226239	230184	-	1809	-	GO:0006629;GO:0006629;GO:0016020;GO:0016021;GO:0016021;GO:0016717;GO:0016717;GO:0055114;	K10257	-	Fatty acid desaturase, type 1 domain containing protein
Os01g0687400	59.573	23.4227	95.7233	4.08678	2.03096	2.70851e-05	0.00128982	1	28354882	28356067	-	1186	-	GO:0004553;GO:0004553;GO:0004568;GO:0004568;GO:0005576;GO:0005576;GO:0005975;GO:0005975;GO:0005975;GO:0008152;GO:0016787;GO:0016798;	K01183	[EC:3.2.1.14]	Similar to Chitinase (EC 3.2.1.14)
Os03g0314700	586.497	735.371	437.623	0.595105	-0.748785	2.73709e-05	0.00130108	3	11271856	11273210	+	1151	OsISC11	GO:0005506;GO:0005506;GO:0005506;GO:0005739;GO:0009570;GO:0016226;GO:0016226;GO:0016226;GO:0016226;GO:0051536;GO:0051536;GO:0051539;GO:0051539;GO:0097428;GO:0097428;	K22074	-	NIF system FeS cluster assembly, NifU, C-terminal domain containing protein
Os12g0180600	268.447	345.439	191.454	0.554235	-0.851431	2.76344e-05	0.00130913	12	4061071	4069240	+	1983	-	GO:0005515;GO:0008253;GO:0008253;GO:0016311;GO:0016787;GO:0046872;	-	-	Similar to HAD superfamily hydrolase, 5'- Nucleotidase containing protein, expressed
Os06g0109300	336.504	462.046	210.962	0.456582	-1.13106	2.76829e-05	0.00130913	6	546504	550375	+	1417	-	GO:0005886;GO:0005886;GO:0016020;GO:0016020;GO:0016020;GO:0016021;GO:0016021;GO:0016021;GO:0016021;GO:0022857;GO:0022857;GO:0055085;	-	-	Protein of unknown function DUF6, transmembrane domain containing protein
Os01g0757200	64.5265	8.35761	120.695	14.4414	3.85214	2.76891e-05	0.00130913	1	31795105	31797640	+	1748	GA2OX3	GO:0009685;GO:0016491;GO:0045487;GO:0045543;GO:0046872;GO:0051213;GO:0052634;GO:0055114;	-	-	GA 2-oxidase3, GA metabolis
Os07g0165100	20.9345	7.42634	34.4427	4.63791	2.21348	2.77527e-05	0.00130979	7	3485972	3488626	-	2655	-	GO:0005783;GO:0005783;GO:0005886;GO:0005886;GO:0009506;GO:0009506;GO:0016020;GO:0016021;GO:0016757;	-	-	Similar to predicted protein
Os04g0669900	564.259	724.524	403.994	0.557599	-0.842699	2.79503e-05	0.00131676	4	34161628	34164342	-	1369	OsMTK2	GO:0009086;GO:0009086;GO:0016310;GO:0046522;GO:0046522;GO:0046522;	K00899	[EC:2.7.1.100]	Similar to H0818H01.11 protein
Os05g0227600	1216.52	627.051	1805.98	2.88012	1.52613	2.80269e-05	0.00131801	5	7746542	7748227	-	1686	OsRePRP1.2	-	-	-	Proline-rich glycoprotein, ABA-dependent inhibition of root growt
Os05g0203900	93.8808	129.163	58.5989	0.453682	-1.14025	2.80853e-05	0.00131841	5	6468141	6476455	-	2784	-	-	-	-	Conserved hypothetical protein
Os08g0344600	337.982	431.305	244.66	0.567256	-0.817929	2.82677e-05	0.00132239	8	15592259	15599090	+	1591	-	GO:0016020;GO:0016021;GO:0005794;GO:0005794;GO:0008643;GO:0008643;GO:0009507;GO:0009536;GO:0009670;GO:0009670;GO:0015121;GO:0015121;GO:0015297;GO:0015714;GO:0015714;GO:0016020;GO:0016021;GO:0016021;GO:0016021;GO:0016021;GO:0022857;GO:0022857;GO:0031969;GO:0031969;GO:0035436;GO:0035436;GO:0055085;GO:0055085;GO:0071917;GO:0089722;	K15283	-	Similar to Triose phosphate/phosphate translocator, non-green plastid, chloroplast precursor (CTPT)
Os05g0222200	654.208	490.645	817.771	1.66673	0.737018	2.82703e-05	0.00132239	5	7492742	7498318	-	2757	OsABCG12	GO:0000166;GO:0005524;GO:0005524;GO:0005524;GO:0005524;GO:0005886;GO:0016020;GO:0016020;GO:0016020;GO:0016021;GO:0016021;GO:0016887;GO:0016887;GO:0042626;GO:0042626;GO:0042626;GO:0055085;GO:0055085;GO:0000166;GO:0005524;GO:0005524;GO:0005524;GO:0005524;GO:0005886;GO:0016020;GO:0016020;GO:0016020;GO:0016021;GO:0016021;GO:0016887;GO:0016887;GO:0042626;GO:0042626;GO:0042626;GO:0055085;GO:0055085;	-	-	ABC transporter-like domain containing protein
Os07g0689600	114.098	208.968	19.2276	0.0920126	-3.44203	2.83773e-05	0.00132504	7	29323098	29324607	+	1510	OsNAS3	GO:0016740;GO:0030410;GO:0030410;GO:0030410;GO:0030410;GO:0030418;GO:0030418;	K05953	[EC:2.5.1.43]	Nicotianamine synthase 3 (EC 2.5.1.43) (S-adenosyl- L-methionine:S- adenosyl-L-methionine:S-adenosyl- methionine 3-amino-3- carboxypropyltransferase 3
Os08g0135900	681.579	510.52	852.639	1.67014	0.739967	2.88942e-05	0.0013468	8	2029732	2033180	+	1829	TS	GO:0000162;GO:0000162;GO:0000162;GO:0000162;GO:0000162;GO:0004834;GO:0004834;GO:0004834;GO:0004834;GO:0005737;GO:0005737;GO:0006568;GO:0006568;GO:0008652;GO:0009073;GO:0016829;GO:0004834;GO:0000162;GO:0000162;GO:0000162;GO:0004834;GO:0004834;GO:0004834;GO:0004834;GO:0006568;GO:0006568;GO:0008652;GO:0009073;GO:0016829;	K01696	[EC:4.2.1.20]	Similar to Tryptophan synthase beta chain 1 (EC 4.2.1.20
Os12g0619000	288.363	206.168	370.558	1.79736	0.845881	2.90308e-05	0.00135078	12	26369246	26374651	-	1845	-	GO:0005515;GO:0005516;	-	-	IQ calmodulin-binding region domain containing protein
Os03g0241900	262.729	338.338	187.12	0.553055	-0.854505	3.04651e-05	0.00141287	3	7500164	7503768	-	1782	-	GO:0005886;GO:0005886;	K19366	-	Similar to Senescence-associated protein 12
Os02g0589100	167.722	114.326	221.118	1.9341	0.951664	3.04725e-05	0.00141287	2	22726411	22726713	-	303	-	-	-	-	Hypothetical conserved gene
Os02g0168800	430.267	312.935	547.598	1.74988	0.807254	3.08925e-05	0.00142983	2	3715361	3718262	+	1683	PBD	GO:0004418;GO:0004418;GO:0004418;GO:0004418;GO:0004418;GO:0005737;GO:0005737;GO:0006779;GO:0006782;GO:0006783;GO:0009507;GO:0009507;GO:0009536;GO:0015995;GO:0015995;GO:0016740;GO:0018160;GO:0018160;GO:0033014;GO:0033014;GO:0004418;GO:0004418;GO:0004418;GO:0004418;GO:0006779;GO:0006782;GO:0016740;GO:0018160;GO:0018160;GO:0033014;GO:0033014;GO:0033014;	-	-	Similar to Porphobilinogen deaminase (Fragment)
Os11g0191400	2687.85	3307.86	2067.84	0.625129	-0.677774	3.10207e-05	0.00143089	11	4625100	4631163	+	3263	-	GO:0003951;GO:0003951;GO:0003951;GO:0006741;GO:0006741;GO:0016301;GO:0016310;GO:0016740;GO:0019674;GO:0019674;GO:0003951;GO:0003951;GO:0003951;GO:0006741;GO:0006741;GO:0016301;GO:0016310;GO:0016740;GO:0019674;GO:0019674;GO:0000166;GO:0003951;GO:0003951;GO:0003951;GO:0003951;GO:0003951;GO:0003951;GO:0005516;GO:0005516;GO:0005516;GO:0005524;GO:0005524;GO:0006741;GO:0006741;GO:0006741;GO:0009507;GO:…	K00858	[EC:2.7.1.23]	ATP-NAD kinase, PpnK-type, all-beta domain containing protein
Os10g0461100	460.004	298.32	621.688	2.08396	1.05933	3.10238e-05	0.00143089	10	16961640	16976831	-	2060	-	GO:0005509;GO:0005509;GO:0005509;GO:0009523;GO:0009523;GO:0009654;GO:0009654;GO:0015979;GO:0015979;GO:0015979;GO:0016020;GO:0016021;GO:0016021;GO:0019898;GO:0019898;GO:0005509;GO:0005509;GO:0005509;GO:0009523;GO:0009523;GO:0009654;GO:0009654;GO:0015979;GO:0015979;GO:0015979;GO:0016020;GO:0016021;GO:0016021;GO:0019898;GO:0019898;GO:0005509;GO:0005509;GO:0005509;GO:0009523;GO:0009523;GO:0009654;GO:…	K02717	-	Similar to Keratin, type II cytoskeletal 1 (Cytokeratin 1) (K1) (CK 1) (67 kDa cytokeratin) (Hair alpha protein)
Os06g0130800	6218.89	7605.64	4832.13	0.635334	-0.654412	3.14938e-05	0.0014464	6	1642665	1643799	-	1046	-	GO:0000786;GO:0000786;GO:0000786;GO:0003677;GO:0003677;GO:0003690;GO:0003690;GO:0005634;GO:0005634;GO:0005634;GO:0006334;GO:0006334;GO:0006355;GO:0016584;GO:0016584;GO:0030261;GO:0030261;GO:0031492;GO:0031492;GO:0031936;GO:0031936;GO:0045910;	K11275	-	Winged helix repressor DNA-binding domain containing protein
Os08g0335200	34.2499	52.4718	16.028	0.305459	-1.71095	3.1516e-05	0.0014464	8	14997281	15003021	-	1651	-	-	-	-	Hypothetical protein
Os04g0201500	101.146	140.71	61.5819	0.437652	-1.19214	3.15417e-05	0.0014464	4	6913287	6914107	-	821	-	GO:0016020;GO:0016021;GO:0016021;	-	-	Similar to amino acid permease
Os03g0115700	43.1393	22.0056	64.2731	2.92076	1.54635	3.15794e-05	0.0014464	3	884706	886943	-	1471	-	GO:0055114;	-	-	Short-chain dehydrogenase/reductase SDR family protein
Os01g0941200	24.0512	5.05102	43.0513	8.5233	3.09141	3.21146e-05	0.00146837	1	41365160	41366543	+	1232	-	GO:0004553;GO:0004553;GO:0004553;GO:0005975;GO:0005975;GO:0005975;GO:0008152;GO:0016787;GO:0016798;GO:0046658;GO:0046658;	-	-	Similar to Glucan endo-1,3-beta-glucosidase GII precursor (EC 3.2.1.39) ((1->3)- beta-glucan endohydrolase GII) ((1->3)-beta-glucanase isoenzyme GII) (Beta-1,3- endoglucanase GII)
Os12g0182700	1587.82	2099.92	1075.72	0.512264	-0.96504	3.25973e-05	0.00148786	12	4194063	4198878	+	1740	OsHDAC10	GO:0004407;GO:0004407;GO:0005634;GO:0005634;GO:0005829;GO:0005829;GO:0006325;GO:0009507;GO:0009507;GO:0016575;GO:0032041;GO:0042903;GO:0043014;GO:0043621;GO:0043621;GO:0048487;GO:0048487;GO:0051721;GO:0051721;GO:0070932;GO:0090042;	-	-	Histone deacetylase superfamily protein
Os09g0351700	15.8789	27.2857	4.47209	0.163899	-2.60912	3.2924e-05	0.00149849	9	11171639	11178687	-	1629	OsRLCK265	GO:0000166;GO:0004672;GO:0004672;GO:0004672;GO:0004674;GO:0005524;GO:0005524;GO:0005524;GO:0005524;GO:0006468;GO:0006468;GO:0016301;GO:0016310;GO:0016740;	-	-	Protein kinase, catalytic domain domain containing protein
Os07g0597000	1609.36	1983.11	1235.61	0.623068	-0.682538	3.29439e-05	0.00149849	7	24317702	24320963	-	995	-	GO:0003723;GO:0003723;GO:0003743;GO:0003746;GO:0003746;GO:0003746;GO:0003746;GO:0006412;GO:0006414;GO:0006452;GO:0043022;GO:0043022;GO:0043022;GO:0043022;GO:0045901;GO:0045901;GO:0045901;GO:0045901;GO:0045905;GO:0045905;GO:0045905;	K03263	-	Similar to Eukaryotic translation initiation factor 5A (eIF-5A)
Os06g0250600	231.684	163.866	299.502	1.82772	0.870047	3.30732e-05	0.00150179	6	7799085	7806567	-	3025	OsK5.2	GO:0005216;GO:0005216;GO:0005244;GO:0005249;GO:0005249;GO:0005267;GO:0005515;GO:0006811;GO:0006811;GO:0006811;GO:0006813;GO:0006813;GO:0006813;GO:0016020;GO:0016020;GO:0016020;GO:0016021;GO:0016021;GO:0034765;GO:0034765;GO:0055085;GO:0055085;GO:0071805;	K21867	-	Outward Shaker K<sup>+</sup> channel, K<sup>+</sup> release by guard cells for stomatal closure, K<sup>+</sup> translocation toward the shoot
Os02g0695800	114.731	74.6533	154.808	2.07369	1.0522	3.3424e-05	0.00151511	2	28582125	28584180	-	1751	OsOPT8	GO:0005887;GO:0005887;GO:0016020;GO:0016021;GO:0035672;GO:0035673;GO:0035673;GO:0055085;GO:0055085;	-	-	Similar to oligopeptide transporter 4
Os02g0757100	10.2983	1.65091	18.9457	11.4759	3.52053	3.38021e-05	0.00152962	2	31851463	31852644	+	1182	OsPHI-1	GO:0005576;GO:0005615;GO:0048046;	-	-	Similar to Phi-1 protein
Os03g0775700	100.617	64.4284	136.806	2.12337	1.08636	3.43405e-05	0.00155087	3	32164807	32168423	+	3120	-	-	-	-	Conserved hypothetical protein
Os03g0758900	339.324	247.828	430.82	1.73838	0.797747	3.43893e-05	0.00155087	3	31391410	31394044	+	1608	OsWRKY4	GO:0009706;GO:0009706;GO:0010020;GO:0010020;GO:0032955;GO:0032955;GO:0051301;GO:0051301;GO:0051301;	-	-	Similar to predicted protein
Os03g0249500	118.081	77.566	158.596	2.04465	1.03186	3.46098e-05	0.00155815	3	7889338	7891292	+	1955	OsUGlcAE1	GO:0003824;GO:0016020;GO:0016021;GO:0016021;GO:0050662;	K08679	[EC:5.1.3.6]	Similar to Nucleotide sugar epimerase-like protein (UDP-D-glucuronate 4- epimerase) (EC 5.1.3.6)
Os12g0507700	58.2435	93.2088	23.2782	0.249743	-2.00148	3.4785e-05	0.00156337	12	19495194	19495999	-	619	-	-	-	-	Similar to predicted protein
Os06g0670300	95.2435	60.5195	129.968	2.14753	1.10268	3.52576e-05	0.00158191	6	27777556	27780675	+	1411	OsMPH1	GO:0003677;GO:0003677;GO:0005634;	-	-	Homeodomain-like containing protein
Os04g0644750	410.82	519.168	302.473	0.582612	-0.779392	3.53395e-05	0.0015829	4	32820774	32824538	-	2172	-	-	-	-	Hypothetical protein
Os03g0228200	3483.89	4261.06	2706.73	0.635224	-0.654662	3.54479e-05	0.00158294	3	6776463	6778596	-	1315	-	GO:0004617;GO:0004617;GO:0006520;GO:0016020;GO:0016021;GO:0016021;	-	-	Conserved hypothetical protein
Os03g0169100	6792.95	8292.2	5293.7	0.638396	-0.647477	3.54604e-05	0.00158294	3	3713990	3717346	+	1274	RPE	GO:0003824;GO:0003824;GO:0004750;GO:0004750;GO:0004750;GO:0004750;GO:0004750;GO:0005829;GO:0005829;GO:0005975;GO:0005975;GO:0005975;GO:0006098;GO:0006098;GO:0006098;GO:0009052;GO:0009052;GO:0009507;GO:0009535;GO:0009535;GO:0009536;GO:0009579;GO:0016020;GO:0016853;GO:0016857;GO:0016857;GO:0019253;GO:0019253;GO:0019323;GO:0019323;GO:0044262;GO:0044262;GO:0046872;GO:0046872;	K01783	[EC:5.1.3.1]	Ribulose-phosphate 3-epimerase, chloroplast precursor (EC 5.1.3.1) (Pentose-5-phosphate 3-epimerase) (PPE) (RPE) (R5P3E)
Os08g0151300	24.0191	9.36812	38.67	4.12783	2.04538	3.60796e-05	0.00160786	8	2948553	2951372	-	1728	CEF1	GO:0005634;GO:0030154;GO:0043565;GO:0044212;GO:0005634;GO:0030154;GO:0043565;GO:0044212;	K09422	-	R2R3-MYB transcription factor, Regulation of leaf shape, cellulose synthesis and mechanical strengt
Os06g0670400	19.1665	31.8239	6.50917	0.204538	-2.28956	3.62688e-05	0.00161356	6	27782932	27791010	+	1410	OsCYP59a	GO:0000413;GO:0000413;GO:0003676;GO:0003676;GO:0003723;GO:0003723;GO:0003755;GO:0003755;GO:0003755;GO:0003755;GO:0005634;GO:0005634;GO:0005634;GO:0016853;GO:1901407;	K12735	[EC:5.2.1.8]	Similar to CYP59 (CYCLOPHILIN 59); RNA binding / nucleic acid binding / peptidyl-prolyl cis-trans isomerase
Os03g0103300	419.186	179.574	658.799	3.66868	1.87526	3.6434e-05	0.00161819	3	219979	220919	+	941	qLTG-3-1(t)	-	-	-	Hybrid proline- or glycine-rich protein, Controll of low-temperature germinability, Pre-harvest sprouting resistanc
Os01g0793300	92.7215	26.6706	158.772	5.9531	2.57364	3.70208e-05	0.00164149	1	33601018	33605323	-	2888	-	GO:0016491;GO:0016491;GO:0046872;	K00422	[EC:1.10.3.1]	Di-copper centre-containing domain containing protein
Os04g0550600	155.642	205.323	105.962	0.516075	-0.954348	3.73731e-05	0.00165285	4	27567824	27570449	+	2017	HTD1	GO:0009507;GO:0009507;GO:0009536;GO:0009570;GO:0009733;GO:0009733;GO:0010223;GO:0010223;GO:0010436;GO:0010436;GO:0016121;GO:0016121;GO:0016491;GO:0016702;GO:0016702;GO:0016702;GO:0045549;GO:0045549;GO:0046872;GO:0046872;GO:0051213;GO:0055114;GO:0102395;GO:0102395;GO:1901601;GO:1901601;	K17912	[EC:1.13.11.68]	Carotenoid cleavage dioxygenase, Negative regulation of the outgrowth of axillary buds, Strigolactones biosynthesi
Os03g0656900	558.412	417.37	699.454	1.67586	0.744903	3.74025e-05	0.00165285	3	25627120	25631135	+	1600	NUS1	GO:0003723;GO:0003723;GO:0003723;GO:0003723;GO:0003729;GO:0006353;GO:0006353;GO:0006355;GO:0006355;GO:0006355;GO:0009507;GO:0009507;GO:0009507;GO:0031564;	-	-	Plastid RNA-binding protein, Regulation of chloroplast RNA metabolism, Early chloroplast development under cold stres
Os01g0926800	271.686	350.812	192.56	0.548898	-0.865389	3.78264e-05	0.00166879	1	40644654	40648302	+	1026	-	-	-	-	Cellular retinaldehyde-binding/triple function, N- terminal domain containing protein
Os03g0327600	315.694	229.952	401.436	1.74574	0.803838	3.8043e-05	0.00167554	3	11957336	11959565	-	1763	-	GO:0030246;GO:0030246;	-	-	Ricin B-related lectin domain containing protein
Os02g0731900	244.897	119.406	370.389	3.10194	1.63317	3.82749e-05	0.00168295	2	30500236	30502286	+	2051	-	GO:0006633;GO:0006633;GO:0006633;GO:0016020;GO:0016020;GO:0016020;GO:0016021;GO:0016021;GO:0016746;GO:0016746;GO:0016747;GO:0016747;GO:0102336;GO:0102337;GO:0102338;GO:0102756;	K15397	[EC:2.3.1.199]	Similar to 3-ketoacyl-CoA synthase
Os03g0153500	188.526	245.542	131.509	0.535586	-0.90081	3.91483e-05	0.00171848	3	2951457	2952612	+	987	-	GO:0071949;GO:0071949;GO:0071949;	-	-	Similar to FAD binding domain containing protein, expressed
Os05g0176100	2457.1	1356.32	3557.88	2.62318	1.39132	3.92541e-05	0.00172027	5	4565244	4571358	-	3899	OsCesA1	GO:0005886;GO:0005886;GO:0016020;GO:0016020;GO:0016020;GO:0016021;GO:0016021;GO:0016740;GO:0016757;GO:0016760;GO:0016760;GO:0016760;GO:0016760;GO:0030244;GO:0030244;GO:0030244;GO:0030244;GO:0046872;GO:0046872;GO:0071555;GO:0071555;GO:0016020;GO:0016020;GO:0016020;GO:0016021;GO:0016021;GO:0016740;GO:0016760;GO:0016760;GO:0030244;GO:0030244;GO:0030244;GO:0016020;GO:0016020;GO:0016020;GO:0016021;GO:…	-	-	Similar to Cellulose synthase BoCesA1
Os04g0638100	177.794	122.806	232.781	1.89552	0.922591	3.99025e-05	0.00174578	4	32448789	32450307	-	1421	-	GO:0016747;GO:0016747;	-	-	Transferase family protein
Os04g0383700	6.72243	0.327329	13.1175	40.0745	5.32461	4.01751e-05	0.00175471	4	18823823	18824451	+	629	OsRALF-16	-	-	-	Conserved hypothetical protein
Os02g0518600	209.955	148.019	271.89	1.83685	0.877237	4.02394e-05	0.00175471	2	18845552	18851842	-	2581	OsHAK19	GO:0006811;GO:0006813;GO:0006813;GO:0006813;GO:0015079;GO:0015079;GO:0015079;GO:0016020;GO:0016020;GO:0016020;GO:0016020;GO:0016020;GO:0016021;GO:0016021;GO:0071805;GO:0071805;	K03549	-	Similar to Potassium transporter
Os01g0329900	181.158	125.175	237.141	1.89448	0.921805	4.04442e-05	0.00176073	1	12734098	12738081	+	2009	OsGELP14	GO:0016020;GO:0016021;GO:0016021;GO:0016788;GO:0016788;GO:0016021;GO:0016788;GO:0016788;GO:0016788;	-	-	Similar to Lipase homolog (Fragment)
Os07g0187400	4342.6	5732.67	2952.52	0.515035	-0.957258	4.05742e-05	0.0017623	7	4663426	4667478	-	2545	-	GO:0005524;GO:0005524;GO:0005524;GO:0009507;GO:0009507;GO:0009657;GO:0009941;GO:0010431;GO:0016887;GO:0016887;GO:0031972;GO:0090677;	-	-	ATPase, AAA-type, core domain containing protein
Os06g0699600	1524.19	1874.01	1174.37	0.626663	-0.674238	4.0614e-05	0.0017623	6	29407744	29411786	+	2884	OsCCT25	GO:0005515;GO:0005634;GO:0005634;GO:0005634;GO:0006355;GO:0006355;	-	-	CCT domain containing protein
Os09g0279500	1023.27	654.42	1392.12	2.12725	1.08899	4.11042e-05	0.00177818	9	5870982	5873188	-	1139	-	GO:0003676;GO:0003676;GO:0003723;GO:0003723;GO:0003676;GO:0003676;GO:0003697;GO:0003697;GO:0003723;GO:0003723;GO:0003723;GO:0003729;GO:0003729;GO:0005840;GO:0009409;GO:0009409;GO:0009414;GO:0009414;GO:0009507;GO:0009507;GO:0009535;GO:0009535;GO:0009535;GO:0009570;GO:0009570;GO:0009579;GO:0009651;GO:0009651;GO:0009941;GO:0009941;GO:0010029;GO:0010029;GO:0080148;GO:0080148;GO:1900140;GO:1901001;GO:…	K13126	-	Similar to Plastid-specific 30S ribosomal protein 2, chloroplast precursor (PSRP- 2)
Os12g0127800	43.793	64.6829	22.9032	0.354084	-1.49784	4.11147e-05	0.00177818	12	1332841	1333568	+	728	OsVQ39	GO:0005516;GO:0005516;GO:0005634;GO:0005634;GO:0006970;	-	-	Similar to VQ motif family protein
Os09g0513200	61.4516	91.1949	31.7082	0.347697	-1.5241	4.12741e-05	0.00178215	9	19971392	19975282	-	1075	-	GO:0016020;GO:0016021;GO:0016021;GO:0016021;GO:0016021;GO:0022857;GO:0022857;GO:0055085;GO:0055085;	K15287	-	Similar to Solute carrier family 35, member F1
Os03g0240500	551.506	413.131	689.88	1.66988	0.739746	4.14158e-05	0.00178535	3	7434060	7438082	-	1406	-	GO:0000166;GO:0005525;GO:0005525;GO:0005525;GO:0006886;GO:0006886;GO:0006886;GO:0009507;GO:0009527;GO:0009536;GO:0009707;GO:0009707;GO:0009707;GO:0009707;GO:0015031;GO:0015450;GO:0015450;GO:0016020;GO:0016021;GO:0016021;GO:0016787;GO:0016787;GO:0046872;GO:0046872;GO:0071806;GO:0000166;GO:0005525;GO:0005525;GO:0005525;GO:0006886;GO:0006886;GO:0006886;GO:0009507;GO:0009527;GO:0009536;GO:0009707;GO:…	-	-	Similar to Toc34-2 protein
Os02g0715300	241.03	134.899	347.162	2.57349	1.36372	4.16268e-05	0.00179151	2	29676022	29677031	+	1010	-	-	-	-	Conserved hypothetical protein
Os01g0871200	7928.61	9685.19	6172.02	0.637264	-0.650038	4.32628e-05	0.00185889	1	37773994	37778565	+	3908	OsbHLH033	GO:0003676;GO:0005634;GO:0005634;GO:0005634;GO:0006355;GO:0010044;GO:0010447;GO:0046872;GO:0046872;GO:0003676;GO:0005634;GO:0005634;GO:0005634;GO:0006355;GO:0010044;GO:0010447;GO:0046872;GO:0046872;GO:0003676;GO:0005634;GO:0005634;GO:0005634;GO:0006355;GO:0010044;GO:0010447;GO:0046872;GO:0046872;GO:0003676;GO:0005634;GO:0005634;GO:0005634;GO:0006355;GO:0010044;GO:0010447;GO:0046872;GO:0046872;	-	-	Zinc finger, C2H2-type domain containing protein
Os02g0671400	794.485	984.707	604.262	0.613647	-0.70452	4.36274e-05	0.00187151	2	27273361	27279579	-	4202	-	-	-	-	Hypothetical gene
Os01g0236300	162.216	212.8	111.632	0.524585	-0.930753	4.3803e-05	0.00187599	1	7547017	7551856	+	2551	OsARF16	GO:0003677;GO:0003677;GO:0003677;GO:0003677;GO:0005515;GO:0005634;GO:0005634;GO:0005634;GO:0005634;GO:0006355;GO:0006355;GO:0006355;GO:0009725;GO:0009725;GO:0009734;GO:0009734;GO:0003677;GO:0003677;GO:0003677;GO:0003677;GO:0005515;GO:0005634;GO:0005634;GO:0005634;GO:0005634;GO:0006355;GO:0006355;GO:0006355;GO:0009725;GO:0009725;GO:0009734;GO:0009734;	-	-	Similar to Auxin response factor 18
Os03g0769100	917.923	659.991	1175.85	1.78162	0.83319	4.38917e-05	0.00187674	3	31845464	31847238	-	915	WGL2	GO:0000312;GO:0000312;GO:0000462;GO:0003723;GO:0003723;GO:0003735;GO:0003735;GO:0003735;GO:0003735;GO:0005840;GO:0005840;GO:0005840;GO:0006412;GO:0006412;GO:0015935;	-	-	Chloroplast ribosomal protein S9, Early chloroplast developmen
Os12g0566900	556.153	695.619	416.688	0.599018	-0.739329	4.39781e-05	0.0018774	12	23307980	23315465	-	1753	-	GO:0016020;GO:0016021;GO:0016021;	-	-	Protein of unknown function DUF895, eukaryotic domain containing protein
Os07g0117300	49.1725	75.5997	22.7454	0.300866	-1.73281	4.40671e-05	0.00187815	7	945207	946785	-	1579	-	GO:0005524;GO:0043531;GO:0043531;GO:0043531;	-	-	NB-ARC domain containing protein
Os07g0170200	760.319	941.387	579.252	0.615317	-0.700597	4.41551e-05	0.00187887	7	3725057	3726449	+	660	-	-	-	-	Similar to predicted protein
Os07g0271000	74.7916	104.187	45.3966	0.435724	-1.19851	4.44703e-05	0.00188923	7	9982698	9988539	-	1793	-	GO:0005092;GO:0005092;GO:0005093;GO:0005093;GO:0005093;GO:0005737;GO:0007264;GO:0007264;GO:0015031;GO:0015031;GO:0015031;GO:0016192;GO:0050790;	K17255	-	Similar to GDP dissociation inhibitor protein OsGDI1
Os04g0612500	14399.6	8211.2	20588	2.50731	1.32614	4.4705e-05	0.00189542	4	31061682	31062694	+	890	-	-	-	-	Similar to 36.4 kDa proline-rich protein
Os10g0490900	61.2185	27.1081	95.3288	3.51662	1.81419	4.47597e-05	0.00189542	10	18637489	18638521	-	1013	-	-	-	-	Similar to Secretory protein
Os01g0127600	39.164	6.65753	71.6705	10.7653	3.42832	4.493e-05	0.00189959	1	1515837	1516714	+	878	-	GO:0004867;GO:0004867;GO:0004867;GO:0004867;GO:0005576;GO:0005576;GO:0010466;GO:0010951;GO:0030414;	-	-	Similar to Bowman-Birk type proteinase inhibitor D- II precursor (IV)
Os09g0494200	388.729	233.657	543.801	2.32735	1.21869	4.53075e-05	0.00191248	9	19148042	19149871	+	1671	BC15	GO:0000272;GO:0004568;GO:0004568;GO:0004568;GO:0005975;GO:0005975;GO:0005975;GO:0005975;GO:0006032;GO:0006032;GO:0008152;GO:0016787;GO:0016798;GO:0016998;GO:0016998;GO:0030247;GO:0000272;GO:0004568;GO:0004568;GO:0004568;GO:0005975;GO:0005975;GO:0005975;GO:0005975;GO:0006032;GO:0006032;GO:0008152;GO:0016787;GO:0016798;GO:0016998;GO:0016998;GO:0030247;	-	-	Membrane-associated chitinase-like protein, Cellulose biosynthesi
Os06g0686400	213.245	144.371	282.119	1.95412	0.966518	4.53887e-05	0.00191285	6	28617447	28620310	+	1822	OsLTPG13	-	-	-	Bifunctional inhibitor/plant lipid transfer protein/seed storage domain containing protein
Os02g0570400	1110.9	802.353	1419.45	1.7691	0.823019	4.55728e-05	0.00191755	2	21765011	21773418	+	3061	OsKS7	GO:0000287;GO:0000287;GO:0000287;GO:0000287;GO:0006952;GO:0006952;GO:0010333;GO:0010333;GO:0010333;GO:0016102;GO:0016102;GO:0016829;GO:0016829;GO:0016829;GO:0034277;GO:0034277;GO:0034277;GO:0046872;	K14036	[EC:4.2.3.28]	Similar to Ent-kaurene synthase 1A
Os04g0549700	36.7525	13.6519	59.8531	4.38422	2.13232	4.61206e-05	0.00193751	4	27517205	27518340	+	1136	OsERF_033	GO:0003677;GO:0003677;GO:0003677;GO:0003677;GO:0003700;GO:0003700;GO:0003700;GO:0005634;GO:0005634;GO:0006355;GO:0006355;	-	-	Similar to Dehydration responsive element binding protein 1F (DREB1F protein)
Os02g0582200	210.878	148.979	272.776	1.83097	0.872605	4.63879e-05	0.00194564	2	22445010	22448965	-	1729	-	GO:0016020;GO:0016021;GO:0016021;	-	-	Conserved hypothetical protein
Os09g0268100	43.2487	65.3209	21.1766	0.324193	-1.62508	4.67224e-05	0.00195655	9	5125150	5127339	+	2190	-	GO:0000166;GO:0002229;GO:0002229;GO:0004672;GO:0004672;GO:0004675;GO:0004675;GO:0005524;GO:0005524;GO:0005524;GO:0005524;GO:0005886;GO:0005886;GO:0005886;GO:0006468;GO:0006468;GO:0006952;GO:0007178;GO:0016020;GO:0016021;GO:0016021;GO:0030246;GO:0030246;GO:0030246;GO:0042742;GO:0042742;	-	-	Similar to lectin-like receptor kinase 7
Os08g0277200	96.8066	61.8534	131.76	2.1302	1.09099	4.74312e-05	0.00198074	8	10718581	10720791	+	1420	OsCCR	GO:0003824;GO:0003824;GO:0016491;GO:0016616;GO:0016616;GO:0050662;	K09753	[EC:1.2.1.44]	Similar to Cinnamoyl-CoA reductase (EC 1.2.1.44)
Os03g0196250	19.2948	6.69163	31.8979	4.76683	2.25303	4.74502e-05	0.00198074	3	5014119	5014675	-	557	-	-	-	-	Conserved hypothetical protein
Os11g0702100	34.5211	3.98501	65.0572	16.3255	4.02906	4.78477e-05	0.00199354	11	28758837	28760003	-	1167	-	GO:0004568;GO:0004568;GO:0005576;GO:0005576;GO:0005975;GO:0005975;GO:0008152;GO:0016787;GO:0016798;GO:0045493;GO:0045493;	K01183	[EC:3.2.1.14]	Similar to Class III chitinase homologu
Os06g0490000	177.105	231.427	122.782	0.530545	-0.914453	4.79078e-05	0.00199354	6	16879618	16881668	-	1939	-	GO:0000179;GO:0000179;GO:0005759;GO:0008168;GO:0016740;GO:0031167;GO:0031167;GO:0032259;	-	-	Similar to DIMETHYLADENOSINE TRANSFERASE
Os10g0163340	15.1248	0	30.2496	Inf	Inf	4.85277e-05	0.00201615	10	4343603	4345509	-	1469	-	GO:0003824;GO:0003824;GO:0004332;GO:0004332;GO:0004332;GO:0004332;GO:0004332;GO:0005737;GO:0005829;GO:0005829;GO:0005829;GO:0006094;GO:0006096;GO:0006096;GO:0006096;GO:0006096;GO:0016829;GO:0030388;	K01623	[EC:4.1.2.13]	Similar to Cytosolic aldolase
Os07g0656700	2254.11	2783.01	1725.22	0.619913	-0.689862	4.86681e-05	0.00201881	7	27630736	27633075	+	979	-	GO:0016020;GO:0016021;GO:0016021;	-	-	Uncharacterised conserved protein UCP022348 domain containing protein
Os10g0548000	1842.77	2258.92	1426.61	0.631546	-0.66304	4.88124e-05	0.00202161	10	21440286	21443643	-	1671	-	GO:0055114;	-	-	Hypothetical conserved gene
Os10g0548300	112.419	151.497	73.3415	0.484111	-1.04659	4.90218e-05	0.00202711	10	21454034	21459741	-	2384	OsPUB53	GO:0000166;GO:0004672;GO:0004672;GO:0004672;GO:0004842;GO:0004842;GO:0004842;GO:0005524;GO:0005524;GO:0005524;GO:0005524;GO:0006468;GO:0006468;GO:0016301;GO:0016310;GO:0016567;GO:0016567;GO:0016567;GO:0016740;GO:0000166;GO:0004672;GO:0004672;GO:0004672;GO:0004842;GO:0004842;GO:0004842;GO:0005524;GO:0005524;GO:0005524;GO:0005524;GO:0006468;GO:0006468;GO:0016301;GO:0016310;GO:0016567;GO:0016567;GO:…	-	-	Protein kinase, catalytic domain domain containing protein
Os08g0485400	100.433	136.58	64.2864	0.470688	-1.08716	4.91392e-05	0.00202878	8	23987970	23996294	+	2181	-	GO:0003824;GO:0003824;GO:0018580;GO:0018580;GO:0051213;GO:0055114;GO:0003824;GO:0003824;GO:0005829;GO:0005829;GO:0009610;GO:0009610;GO:0018580;GO:0018580;GO:0046686;GO:0046686;GO:0055114;	-	-	Similar to Oxidoreductase
Os10g0416100	492.741	322.911	662.571	2.05187	1.03694	5.01287e-05	0.0020664	10	14558964	14560173	+	1210	RCB4	GO:0004553;GO:0004553;GO:0004553;GO:0005975;GO:0005975;GO:0005975;GO:0008152;GO:0016787;GO:0016798;GO:0004553;GO:0004553;GO:0004568;GO:0004568;GO:0005975;GO:0005975;GO:0005975;GO:0008152;GO:0016787;GO:0016798;	-	-	Class III chitinase RCB4 (EC 3.2.1.14)
Os01g0234100	76.4397	108.804	44.0751	0.405087	-1.3037	5.07657e-05	0.00208381	1	7417303	7422388	+	1986	-	GO:0003677;GO:0003677;GO:0003677;GO:0003677;GO:0005634;GO:0005634;	-	-	Transcriptional factor B3 family protein
Os03g0574300	343.528	434.301	252.754	0.581979	-0.780962	5.07694e-05	0.00208381	3	20945028	20948502	-	3388	-	-	-	-	Conserved hypothetical protein
Os01g0869000	1339.23	1660.25	1018.21	0.613286	-0.705368	5.08438e-05	0.00208381	1	37655441	37661234	-	2855	-	GO:0016020;GO:0016021;GO:0016021;	-	-	Protein of unknown function DUF639 family protein
Os01g0844500	83.9084	48.711	119.106	2.44515	1.28992	5.0867e-05	0.00208381	1	36268205	36269639	-	1435	-	GO:0004190;GO:0004190;GO:0004190;GO:0006508;GO:0006508;GO:0006508;GO:0030163;	-	-	Peptidase aspartic, catalytic domain containing protein
Os01g0180000	15.137	4.35357	25.9204	5.95383	2.57382	5.23596e-05	0.00214163	1	4179207	4181412	-	2206	-	GO:0005515;	-	-	Pistil-specific extensin-like protein family protein
Os07g0603300	116.139	42.7272	189.55	4.43628	2.14935	5.25648e-05	0.00214669	7	24664328	24669321	-	3128	GL7	GO:0051513;GO:0051513;	-	-	TON1 RECRUIT MOTIF (TRM)-containing protein, Regulation of grain size and shap
Os06g0486900	63.4189	89.7914	37.0465	0.412584	-1.27724	5.28503e-05	0.00215502	6	16676478	16683024	+	1872	FDH2	GO:0005739;GO:0005739;GO:0005739;GO:0008863;GO:0008863;GO:0008863;GO:0008863;GO:0008863;GO:0009326;GO:0009507;GO:0009507;GO:0016491;GO:0016616;GO:0016616;GO:0042183;GO:0042183;GO:0051287;GO:0051287;GO:0055114;	K00122	[EC:1.17.1.9]	Similar to Formate dehydrogenase, mitochondrial precursor (EC 1.2.1.2) (NAD- dependent formate dehydrogenase) (FDH)
Os06g0654400	173.492	110.465	236.519	2.14111	1.09836	5.29811e-05	0.00215702	6	26829535	26830408	+	874	-	GO:0016020;GO:0016021;GO:0080143;GO:0080143;	-	-	Hypothetical conserved gene
Os03g0270700	146.75	100.071	193.429	1.93292	0.950784	5.36341e-05	0.00218024	3	9047645	9051456	+	2124	OsDW1-03g	-	-	-	Conserved hypothetical protein
Os08g0287200	5.38289	0	10.7658	Inf	Inf	5.41795e-05	0.00219902	8	11374384	11375591	+	585	-	-	-	-	Hypothetical conserved gene
Os05g0587600	56.6376	32.217	81.0582	2.51601	1.33114	5.4469e-05	0.00220738	5	29281652	29281958	-	307	-	-	-	-	Hypothetical conserved gene
Os11g0180100	9.31644	17.3635	1.26938	0.0731063	-3.77386	5.49437e-05	0.0022232	11	3996813	3999825	-	1479	-	-	-	-	Conserved hypothetical protein
Os09g0520800	29.093	7.69898	50.4871	6.55763	2.71318	5.58005e-05	0.00225441	9	20349158	20350901	-	1576	-	GO:0004560;GO:0004560;GO:0004560;GO:0004560;GO:0004560;GO:0005764;GO:0005975;GO:0005975;GO:0006004;GO:0006004;GO:0016139;GO:0016139;GO:0016787;	K01206	[EC:3.2.1.51]	Glycoside hydrolase, family 29 (alpha-L-fucosidase) protein
Os01g0678100	227.98	304.409	151.551	0.497853	-1.00621	5.59997e-05	0.002259	1	27883020	27886068	+	3049	-	GO:0016020;GO:0016021;GO:0016021;GO:0043231;	-	-	Protein of unknown function DUF2921 domain containing protein
Os10g0516500	354.447	216.131	492.762	2.27992	1.18899	5.71117e-05	0.00230034	10	19929324	19930875	-	1418	-	-	-	-	Conserved hypothetical protein
Os01g0285300	174.591	56.0605	293.122	5.22868	2.38645	5.75011e-05	0.00231249	1	10217782	10219691	-	1695	OsMYB55/61	GO:0005634;GO:0010119;GO:0010119;GO:0030154;GO:0043565;GO:0044212;	K09422	-	Myb transcription factor domain containing protein
Os03g0233300	25.5086	40.3566	10.6605	0.264157	-1.92053	5.83777e-05	0.00234417	3	7067985	7070574	-	2590	OsLysM-RLK2	GO:0004672;GO:0004672;GO:0004672;GO:0005524;GO:0005524;GO:0005524;GO:0005886;GO:0006468;GO:0006468;GO:0016020;GO:0016021;GO:0016021;GO:0016301;GO:0016310;	-	-	LysM receptor-like kinase, Arbuscular mycorrhizal (AM) symbiosi
Os11g0117900	27.6047	12.0295	43.1798	3.58948	1.84377	5.85624e-05	0.00234802	11	812243	813507	+	977	-	GO:0009694;GO:0009696;GO:0080030;GO:0080031;GO:0080032;	-	-	Similar to Hydrolase, alpha/beta fold family protein, expressed
Os11g0540600	49.9557	86.885	13.0263	0.149926	-2.73768	5.91556e-05	0.0023682	11	19756568	19762592	+	1583	-	GO:0016020;GO:0016021;GO:0016021;	-	-	Protein of unknown function DUF247, plant family protein
Os11g0158400	1736.87	2126.11	1347.62	0.633844	-0.6578	6.08e-05	0.00243034	11	2817601	2822362	+	2624	-	GO:0009707;GO:0009707;GO:0016757;GO:0016757;GO:0019375;GO:0019375;GO:0035250;	K09480	[EC:2.4.1.241]	Similar to Digalactosyldiacylglycerol synthase 1
Os01g0626400	31.5354	14.7687	48.3021	3.27058	1.70955	6.20132e-05	0.00247509	1	25009514	25012233	+	1492	WRKY11	GO:0003677;GO:0003700;GO:0003700;GO:0003700;GO:0005634;GO:0005634;GO:0006355;GO:0006355;GO:0043565;GO:0043565;GO:0003700;GO:0006355;GO:0043565;	-	-	WRKY transcription factor, Control of flowering time and plant heigh
Os07g0471900	41.2537	61.0933	21.4141	0.350514	-1.51245	6.29558e-05	0.00250891	7	16933763	16938607	+	1311	OsbHLH077	GO:0000978;GO:0000981;GO:0001228;GO:0005634;GO:0005634;GO:0006357;GO:0046983;GO:0046983;GO:0046983;	-	-	Helix-loop-helix DNA-binding domain containing protein
Os05g0467600	73.4613	101.924	44.9987	0.441493	-1.17954	6.35091e-05	0.00252714	5	22955315	22960812	-	3041	-	-	-	-	Conserved hypothetical protein
Os04g0598900	138.17	182.5	93.8408	0.514196	-0.95961	6.43845e-05	0.00255812	4	30215063	30217691	-	2405	OsWAK50	GO:0000166;GO:0004672;GO:0004672;GO:0004674;GO:0004674;GO:0004674;GO:0005509;GO:0005509;GO:0005509;GO:0005524;GO:0005524;GO:0005524;GO:0005524;GO:0005886;GO:0005886;GO:0006468;GO:0006468;GO:0006468;GO:0007166;GO:0007166;GO:0016020;GO:0016021;GO:0016301;GO:0016310;GO:0016740;GO:0030247;GO:0030247;	-	-	Similar to Wall-associated kinase-like protein
Os07g0539700	115.926	77.2236	154.629	2.00235	1.0017	6.60165e-05	0.00261902	7	21265863	21269388	+	2314	-	GO:0000166;GO:0004672;GO:0004672;GO:0004672;GO:0005524;GO:0005524;GO:0005524;GO:0005524;GO:0006468;GO:0006468;GO:0016020;GO:0016021;GO:0016301;GO:0016310;GO:0016740;	-	-	Hypothetical conserved gene
Os05g0442400	15.8483	4.39239	27.3042	6.21625	2.63604	6.64973e-05	0.00263413	5	21654183	21655380	-	930	MID1	GO:0003677;GO:0003677;GO:0003677;GO:0005634;GO:0005634;	-	-	R-R-type MYB-like transcription factor, Response to drought stress during reproductive developmen
Os01g0730500	1890.69	2309.49	1471.88	0.637321	-0.649908	6.69012e-05	0.00264616	1	30472593	30475205	+	1424	OsDjC13	GO:0005506;GO:0005506;GO:0009055;GO:0009055;GO:0009055;GO:0022900;GO:0046872;GO:0051536;	-	-	Similar to Ferredoxin (Bacterial type ferredoxin family)
Os01g0738600	351.438	460.137	242.74	0.527537	-0.922655	6.71695e-05	0.00265279	1	30832796	30837960	+	3971	-	GO:0005543;GO:0005623;GO:0005768;GO:0005794;GO:0005886;GO:0006623;GO:0006897;GO:0030125;GO:0030136;GO:0030276;GO:0031410;GO:0043231;GO:0005623;GO:0006623;GO:0030276;GO:0005623;GO:0005794;GO:0006623;GO:0030136;GO:0030276;GO:0031410;	K12471	-	ENTH/VHS domain containing protein
Os12g0263600	780.847	964.231	597.463	0.619626	-0.69053	6.74285e-05	0.00265904	12	9286790	9291494	-	1083	-	-	-	-	Similar to Isoflavone reductase-like protein 1
Os01g0124200	398.57	30.4503	766.69	25.1784	4.65412	6.82078e-05	0.00268576	1	1347665	1348723	-	1059	RBBI3-1	GO:0004867;GO:0004867;GO:0004867;GO:0004867;GO:0005576;GO:0005576;GO:0010466;GO:0010951;GO:0030414;	-	-	Similar to Bowman Birk trypsin inhibitor
Os05g0304600	640.394	793.356	487.432	0.614393	-0.702766	6.91458e-05	0.00271864	5	13734777	13740470	+	3008	OsLOX7	GO:0005515;GO:0006629;GO:0006631;GO:0006633;GO:0016491;GO:0016491;GO:0016491;GO:0016702;GO:0016702;GO:0016702;GO:0016702;GO:0031408;GO:0031408;GO:0034440;GO:0046872;GO:0046872;GO:0046872;GO:0046872;GO:0051213;GO:0055114;GO:0006633;GO:0016491;GO:0016491;GO:0016491;GO:0016702;GO:0016702;GO:0016702;GO:0031408;GO:0031408;GO:0046872;GO:0046872;GO:0046872;GO:0046872;GO:0051213;GO:0055114;	K00454	[EC:1.13.11.12]	Similar to Lipoxygenase (Fragment)
Os05g0139100	841.488	586.97	1096.01	1.86723	0.900897	7.05667e-05	0.00277037	5	2246835	2248876	+	1793	APG	GO:0003700;GO:0005515;GO:0005634;GO:0005634;GO:0006355;GO:0006355;GO:0009742;GO:0009742;GO:0040008;GO:0046983;GO:0046983;GO:0046983;GO:0080113;GO:0080113;	-	-	Helix-loop-helix DNA-binding domain containing protein
Os04g0635000	62.4418	36.8147	88.069	2.39223	1.25835	7.13317e-05	0.00279625	4	32297571	32298126	-	556	-	-	-	-	Similar to H0315F07.10 protein
Os12g0528400	744.234	917.628	570.84	0.622082	-0.684823	7.2115e-05	0.00282232	12	20838521	20843235	+	3485	-	GO:0004363;GO:0004363;GO:0005524;GO:0005524;GO:0005524;GO:0006750;GO:0006750;GO:0004363;GO:0004363;GO:0004363;GO:0005524;GO:0005524;GO:0005524;GO:0005829;GO:0005829;GO:0006750;GO:0006750;GO:0043295;GO:0043295;	-	-	Similar to Glutathione synthetase
Os10g0370000	802.129	989.591	614.667	0.621132	-0.687028	7.22109e-05	0.00282232	10	11629686	11634486	-	1936	OsPP2C71	GO:0004721;GO:0004721;GO:0004722;GO:0006470;GO:0016311;GO:0016787;GO:0016791;GO:0016791;GO:0046872;GO:0046872;GO:0106306;GO:0106306;GO:0106307;GO:0106307;GO:0004721;GO:0004721;GO:0004722;GO:0006470;GO:0016311;GO:0016787;GO:0016791;GO:0016791;GO:0046872;GO:0046872;GO:0106306;GO:0106306;GO:0106307;GO:0106307;	-	-	Protein phosphatase 2C-related domain containing protein
Os07g0585600	124.838	84.05	165.626	1.97057	0.978613	7.28651e-05	0.00284223	7	23785032	23791079	-	1902	-	GO:0004042;GO:0004042;GO:0004042;GO:0004042;GO:0005737;GO:0005737;GO:0005737;GO:0006526;GO:0006526;GO:0006526;GO:0008080;GO:0008080;GO:0008652;GO:0016740;GO:0016746;GO:0103045;	K14682	[EC:2.3.1.1]	Similar to N-acetyl-glutamate synthase
Os02g0667100	20.133	6.30167	33.9643	5.38972	2.43021	7.29356e-05	0.00284223	2	27092039	27092735	-	697	-	-	-	-	Conserved hypothetical protein
Os03g0752500	707.082	928.257	485.907	0.523462	-0.933843	7.3729e-05	0.00286891	3	31023843	31024271	+	429	-	-	-	-	Similar to Cysteine proteinase (Fragment)
Os02g0814400	654.723	498.541	810.905	1.62656	0.701821	7.44173e-05	0.0028907	2	34901670	34903148	+	695	-	GO:0009055;GO:0009055;GO:0009055;GO:0020037;GO:0020037;GO:0020037;GO:0022900;GO:0046872;GO:0046872;	-	-	Cytochrome c, monohaem domain containing protein
Os01g0914600	45.0054	10.041	79.9697	7.96431	2.99355	7.45549e-05	0.0028907	1	39849645	39851426	-	1782	-	GO:0005515;GO:0009451;	-	-	Pentatricopeptide repeat domain containing protein
Os10g0512800	173.596	121.518	225.675	1.85713	0.893078	7.46727e-05	0.0028907	10	19756786	19768053	-	3681	OsRFPHC-10	GO:0000166;GO:0003777;GO:0003777;GO:0003777;GO:0005524;GO:0005524;GO:0005524;GO:0005524;GO:0005871;GO:0005871;GO:0005874;GO:0005874;GO:0005874;GO:0007018;GO:0007018;GO:0007018;GO:0008017;GO:0008017;GO:0008017;GO:0009507;GO:0009507;GO:0009536;GO:0016887;GO:0016887;GO:0046872;GO:0046872;GO:1990939;	K11498	-	Similar to predicted protein
Os04g0578600	24.3867	47.5041	1.26938	0.0267215	-5.22585	7.47274e-05	0.0028907	4	29178889	29181660	-	2383	OsFRO2	GO:0005886;GO:0016020;GO:0016021;GO:0016021;GO:0016491;GO:0016491;GO:0016491;GO:0046872;GO:0055114;	K00521	[EC:1.16.1.7]	Similar to H0404F02.15 protein
Os01g0956600	36.6929	18.3233	55.0625	3.00506	1.58739	7.51734e-05	0.0029037	1	42149782	42156852	+	2308	-	GO:0000243;GO:0003676;GO:0003676;GO:0003723;GO:0003723;GO:0008187;GO:0016607;GO:0030628;GO:0071004;GO:0089701;	K12837	-	Nucleotide-binding, alpha-beta plait domain containing protein
Os04g0565400	392.592	491.348	293.835	0.598019	-0.741736	7.58782e-05	0.00292663	4	28336636	28338321	+	1686	CZOGT3	GO:0008194;GO:0008194;GO:0008194;GO:0016740;GO:0016757;GO:0016758;GO:0043231;	K13495	[EC:2.4.1.215]	cis-Zeatin-O-glucosyltransferase, Catalyze O- glucosylation of cZ and cZ-ribosid
Os03g0348200	1546.64	2155.74	937.547	0.434907	-1.20122	7.63515e-05	0.00294059	3	13063312	13070842	-	1674	OsTPS10	GO:0000287;GO:0000287;GO:0000287;GO:0010333;GO:0010333;GO:0016114;GO:0016829;GO:0016829;GO:0046872;	-	-	Terpene synthase-like domain containing protein
Os10g0210500	706.829	1018.09	395.565	0.388535	-1.36388	7.67396e-05	0.00295123	10	7810692	7817132	-	2882	OsUMAMIT15	GO:0005886;GO:0005886;GO:0016020;GO:0016020;GO:0016020;GO:0016021;GO:0016021;GO:0016021;GO:0016021;GO:0022857;GO:0022857;GO:0055085;GO:0005886;GO:0005886;GO:0016020;GO:0016020;GO:0016020;GO:0016021;GO:0016021;GO:0016021;GO:0016021;GO:0022857;GO:0022857;GO:0055085;	-	-	Protein of unknown function DUF6, transmembrane domain containing protein
Os05g0337400	840.628	539.885	1141.37	2.1141	1.08005	7.75587e-05	0.00297515	5	15770656	15773664	-	796	-	GO:0009507;GO:0009507;GO:0030001;GO:0030001;GO:0046872;GO:0046872;GO:0046872;	-	-	Similar to heavy-metal-associated domain-containing protein
Os04g0438300	106.777	70.3069	143.247	2.03745	1.02677	7.76584e-05	0.00297515	4	21792887	21795243	-	1223	-	GO:0005737;GO:0042274;GO:0042274;	-	-	Uncharacterised protein family UPF0090 domain containing protein
Os02g0532300	102.149	60.8516	143.447	2.35732	1.23715	7.76998e-05	0.00297515	2	19591287	19595510	+	1759	-	GO:0016021;GO:0016787;	-	-	Hypothetical conserved gene
Os04g0685400	43.4371	18.7124	68.1618	3.64259	1.86497	7.78724e-05	0.00297743	4	35011005	35012423	-	1419	-	GO:0009506;GO:0009506;GO:0016020;GO:0016021;GO:0016021;GO:0046658;GO:0046658;GO:0009506;GO:0009506;GO:0016020;GO:0016021;GO:0016021;GO:0046658;GO:0046658;	-	-	Harpin-induced 1 domain containing protein
Os02g0778500	60.0403	35.2866	84.7941	2.40301	1.26484	7.86111e-05	0.00300133	2	32957456	32961345	+	2024	-	GO:0005504;GO:0005504;GO:0009570;GO:0009570;GO:0016872;GO:0016872;	-	-	Chalcone isomerase domain containing protein
Os01g0669100	39.8538	20.8453	58.8623	2.82377	1.49762	7.94877e-05	0.00303041	1	27417284	27420084	-	2801	OsLSK1	GO:0000166;GO:0004672;GO:0004672;GO:0004674;GO:0004674;GO:0004674;GO:0004674;GO:0005524;GO:0005524;GO:0005524;GO:0005524;GO:0005886;GO:0006468;GO:0006468;GO:0006468;GO:0016020;GO:0016021;GO:0016021;GO:0016301;GO:0016310;GO:0016740;GO:0048544;GO:0048544;GO:0048544;GO:0106310;GO:0106310;GO:0106311;GO:0106311;GO:0000166;GO:0004672;GO:0004672;GO:0004674;GO:0004674;GO:0004674;GO:0004674;GO:0005524;GO:…	-	-	S-domain receptor-like kinase, OsPR1b-interacting factor, Resistance protein, Grain yield, Disease resistanc
Os03g0731900	15861.9	19208.5	12515.3	0.651552	-0.618048	8.10179e-05	0.00308429	3	29950669	29953904	-	1864	OsHDR	GO:0008299;GO:0009507;GO:0009536;GO:0009570;GO:0009570;GO:0016491;GO:0019288;GO:0019288;GO:0019288;GO:0046872;GO:0046872;GO:0046872;GO:0046872;GO:0050992;GO:0050992;GO:0050992;GO:0051536;GO:0051538;GO:0051539;GO:0051745;GO:0051745;GO:0051745;	K03527	[EC:1.17.7.4]	Similar to Isopentenyl/dimethylallyl diphosphate synthase (Fragment)
Os02g0612900	658.077	497.474	818.68	1.64567	0.718678	8.13852e-05	0.00309381	2	24152119	24153073	-	955	-	GO:0000302;GO:0000302;GO:0005737;GO:0005737;GO:0006629;GO:0006629;	K03098	-	Similar to Temperature stress-induced lipocalin
Os04g0434800	347.871	486.668	209.074	0.429603	-1.21892	8.27642e-05	0.0031417	4	21622953	21627231	-	1549	OsAPx7	GO:0000302;GO:0000302;GO:0004601;GO:0004601;GO:0004601;GO:0004601;GO:0004601;GO:0006979;GO:0006979;GO:0009507;GO:0009536;GO:0009570;GO:0009570;GO:0016491;GO:0016688;GO:0016688;GO:0016688;GO:0020037;GO:0020037;GO:0020037;GO:0034599;GO:0034599;GO:0042744;GO:0042744;GO:0042744;GO:0046872;GO:0046872;GO:0055114;GO:0098869;GO:0000302;GO:0000302;GO:0004601;GO:0004601;GO:0004601;GO:0004601;GO:0004601;GO:…	K00434	[EC:1.11.1.11]	Similar to Thylakoid-bound ascorbate peroxidase (EC 1.11.1.11) (Fragment)
Os05g0148600	1270.94	1555.35	986.523	0.634276	-0.656817	8.32335e-05	0.00315498	5	2777390	2783546	-	2104	OsNHX3	GO:0005886;GO:0005886;GO:0006812;GO:0006812;GO:0006814;GO:0006814;GO:0006814;GO:0006885;GO:0006885;GO:0009536;GO:0009941;GO:0015299;GO:0015299;GO:0015385;GO:0015385;GO:0015385;GO:0015386;GO:0015386;GO:0016020;GO:0016021;GO:0016021;GO:0016021;GO:0016021;GO:0051453;GO:0051453;GO:0055085;GO:0055085;GO:0071805;GO:0098656;GO:0098719;GO:0098719;GO:1902600;	-	-	Similar to Na+/H+ antiporter
Os06g0283300	238.433	304.557	172.309	0.565771	-0.82171	8.36392e-05	0.00316581	6	10009636	10013501	+	2083	-	GO:0004672;GO:0004672;GO:0004672;GO:0005524;GO:0005524;GO:0005524;GO:0006468;GO:0006468;GO:0016020;GO:0016021;GO:0016021;GO:0004672;GO:0004672;GO:0004675;GO:0005524;GO:0005524;GO:0005524;GO:0005886;GO:0005886;GO:0006468;GO:0006468;GO:0006468;GO:0006468;GO:0016021;	-	-	Similar to nodulation receptor kinase
Os05g0131500	52.9758	23.5598	82.3918	3.49714	1.80617	8.39973e-05	0.00317481	5	1846078	1848763	-	1962	-	GO:0005381;GO:0005381;GO:0005381;GO:0006811;GO:0016020;GO:0016021;GO:0016021;GO:0016021;GO:0016021;GO:0034755;GO:0034755;	-	-	Ferroporti-1 domain containing protein
Os09g0248100	473.264	239	707.527	2.96036	1.56577	8.46971e-05	0.00319668	9	3654992	3658609	+	1539	OsFLA11	GO:0046658;GO:0046658;GO:0046658;GO:0046658;GO:0046658;GO:0046658;	-	-	FAS1 domain domain containing protein
Os01g0660300	323.804	169.379	478.229	2.82342	1.49745	8.51849e-05	0.0032105	1	26888425	26895926	-	1444	-	GO:0000166;GO:0000287;GO:0000287;GO:0000287;GO:0000287;GO:0003824;GO:0003824;GO:0004743;GO:0004743;GO:0004743;GO:0004743;GO:0004743;GO:0005524;GO:0005737;GO:0005737;GO:0005739;GO:0005739;GO:0006096;GO:0006096;GO:0006096;GO:0006096;GO:0006629;GO:0006633;GO:0006633;GO:0009507;GO:0009570;GO:0009570;GO:0009570;GO:0010431;GO:0010431;GO:0016301;GO:0016301;GO:0016310;GO:0016740;GO:0030955;GO:0030955;GO:…	K00873	[EC:2.7.1.40]	Similar to Pyruvate kinase
Os03g0190100	527.789	388.312	667.267	1.71838	0.781048	8.60222e-05	0.00323743	3	4697347	4700133	-	1704	OsPPT1	GO:0004659;GO:0004659;GO:0004659;GO:0009507;GO:0009507;GO:0009772;GO:0010236;GO:0016020;GO:0016021;GO:0016021;GO:0016021;GO:0016021;GO:0016740;GO:0016765;GO:0016765;GO:0032194;GO:0042371;GO:0042371;GO:0042372;GO:0042372;GO:0042372;GO:0042372;GO:0042372;	K23094	[EC:2.5.1.130]	UbiA prenyltransferase family protein
Os01g0902200	124.001	83.7314	164.271	1.96188	0.972237	8.65745e-05	0.00325234	1	39289364	39296595	+	2476	-	GO:0004222;GO:0004222;GO:0004222;GO:0006508;GO:0006508;GO:0006508;GO:0006508;GO:0006508;GO:0006518;GO:0006518;GO:0008233;GO:0008237;GO:0008237;GO:0008237;GO:0016787;GO:0046872;GO:0046872;	K01392	[EC:3.4.24.15]	Peptidase M3A and M3B, thimet/oligopeptidase F domain containing protein
Os10g0450900	793.051	285.308	1300.8	4.55927	2.1888	8.6665e-05	0.00325234	10	16428860	16429924	-	1065	GRP	GO:0005576;GO:0005576;GO:0005618;GO:0005618;GO:0071555;GO:0071555;	-	-	Similar to Glycine-rich cell wall structural protein 2 precursor
Os05g0210600	43.2285	23.0906	63.3663	2.74425	1.45641	8.69957e-05	0.00326011	5	6859187	6862484	+	1839	-	GO:0005515;GO:0005737;	-	-	Molecular chaperone, heat shock protein, Hsp40, DnaJ domain containing protein
Os01g0208700	1564.35	1905.28	1223.42	0.642123	-0.639078	8.72749e-05	0.00326594	1	5899561	5909560	+	3494	PEPC-2	GO:0003824;GO:0003824;GO:0003824;GO:0005829;GO:0005829;GO:0006099;GO:0006099;GO:0008152;GO:0008964;GO:0008964;GO:0008964;GO:0008964;GO:0008964;GO:0009507;GO:0009507;GO:0015977;GO:0015977;GO:0015977;GO:0016829;GO:0048046;GO:0048046;GO:0048366;	K01595	[EC:4.1.1.31]	Similar to Phosphoenolpyruvate carboxylase (Fragment)
Os01g0138500	208.523	267.426	149.62	0.559481	-0.837839	8.81584e-05	0.00329347	1	2059309	2062226	+	1430	-	-	-	-	Protein of unknown function DUF789 family protein
Os11g0700500	559.712	733.654	385.77	0.52582	-0.927359	8.82602e-05	0.00329347	11	28703901	28705306	-	1199	-	GO:0003677;GO:0005634;GO:0005634;GO:0005634;GO:0006355;GO:0043565;GO:0043565;	K09422	-	Similar to Snapdragon myb protein 305 homolog
Os02g0106900	118.5	79.3929	157.607	1.98515	0.98925	8.90364e-05	0.00331774	2	404250	406672	-	1489	OsRLCK58	GO:0000166;GO:0004672;GO:0004672;GO:0004675;GO:0005524;GO:0005524;GO:0005524;GO:0005524;GO:0005886;GO:0005886;GO:0006468;GO:0006468;GO:0006468;GO:0006468;	-	-	Protein kinase, core domain containing protein
Os12g0112000	62.593	37.1808	88.0051	2.36695	1.24303	8.91658e-05	0.00331787	12	623582	626113	+	1318	Pox	GO:0004601;GO:0004601;GO:0004601;GO:0004601;GO:0005576;GO:0005576;GO:0006979;GO:0006979;GO:0006979;GO:0006979;GO:0016491;GO:0020037;GO:0020037;GO:0020037;GO:0020037;GO:0042744;GO:0042744;GO:0042744;GO:0046872;GO:0046872;GO:0055114;GO:0098869;	K00430	[EC:1.11.1.7]	Similar to Peroxidase precursor (EC 1.11.1.7) (Fragment)
Os01g0824700	315.476	401.289	229.664	0.572314	-0.805121	9.10442e-05	0.003383	1	35238064	35240841	+	2036	OsFbox048	GO:0005515;	-	-	Cyclin-like F-box domain containing protein
Os03g0159900	609.728	466.009	753.448	1.61681	0.693148	9.14709e-05	0.00339407	3	3195766	3196656	-	891	-	-	-	-	Hypothetical conserved gene
Os11g0213600	62.1856	37.1911	87.1801	2.34411	1.22904	9.17545e-05	0.00339981	11	5898818	5902693	-	1753	OsSCP48	GO:0004180;GO:0004185;GO:0004185;GO:0004185;GO:0004185;GO:0005773;GO:0005773;GO:0006508;GO:0006508;GO:0006508;GO:0008233;GO:0016787;GO:0051603;	K16297	[EC:3.4.16.-]	Peptidase S10, serine carboxypeptidase family protein
Os07g0418700	14.7434	1.67627	27.8104	16.5906	4.0523	9.20283e-05	0.00340518	7	13366416	13367503	+	1088	OsRePRP2.1	-	-	-	Proline-rich glycoprotein, ABA-dependent inhibition of root growt
Os02g0611800	607.148	431.381	782.914	1.8149	0.859891	9.22713e-05	0.00340939	2	24080704	24084615	+	1716	OsHCT2	GO:0016740;GO:0016746;GO:0016747;GO:0016747;GO:0016747;	K25042	[EC:2.3.1.302]	Similar to Hydroxyanthranilate hydroxycinnamoyltransferase 3
Os12g0594300	1194.3	1461.36	927.248	0.634513	-0.656279	9.25308e-05	0.00341035	12	24945820	24950240	+	3453	-	GO:0000166;GO:0004672;GO:0004672;GO:0004672;GO:0004672;GO:0004674;GO:0005515;GO:0005524;GO:0005524;GO:0005524;GO:0005524;GO:0005634;GO:0005737;GO:0005737;GO:0006468;GO:0006468;GO:0007165;GO:0016301;GO:0016310;GO:0016740;	-	-	Hypothetical conserved gene
Os02g0525900	133.636	75.098	192.174	2.55897	1.35556	9.25614e-05	0.00341035	2	19219047	19224966	+	2768	-	GO:0000166;GO:0003987;GO:0003987;GO:0003987;GO:0003987;GO:0005524;GO:0005524;GO:0016208;GO:0016208;GO:0016874;GO:0019427;GO:0019427;GO:0003824;GO:0000166;GO:0003987;GO:0003987;GO:0003987;GO:0003987;GO:0005524;GO:0005524;GO:0016208;GO:0016208;GO:0016874;GO:0019427;GO:0019427;	K01895	[EC:6.2.1.1]	Similar to Acetyl-coenzyme A synthetase 2 (EC 6.2.1.1) (Acetate--CoA ligase 2) (Acyl-activating enzyme 2)
Os03g0133000	52.4835	76.0276	28.9395	0.380645	-1.39348	9.26852e-05	0.00341035	3	1862381	1864245	-	1271	NAC22	GO:0003677;GO:0005634;GO:0006355;GO:0043565;GO:0045893;GO:1901002;GO:1902584;	-	-	NAC transcription factor, Drought and salt stress tolerance, Modulation of ABA-mediated pathwa
Os03g0845000	732.654	901.982	563.327	0.624543	-0.679127	9.29995e-05	0.00341715	3	35524251	35526214	-	1344	-	-	K06911	[EC:1.13.11.24]	Similar to Pirin-like protein
Os07g0621300	353.102	444.068	262.137	0.590308	-0.760461	9.32117e-05	0.00342018	7	25677791	25679803	+	1061	-	-	-	-	Similar to FIP1
Os01g0818700	251.285	319.764	182.806	0.571691	-0.806692	9.37501e-05	0.00343516	1	34873061	34880637	-	1445	-	GO:0005515;	-	-	Leucine-rich repeat, N-terminal domain containing protein
Os02g0719600	2038.9	3210.24	867.559	0.270247	-1.88765	9.40996e-05	0.00343737	2	29850372	29852422	+	1543	JMT-2	GO:0008168;GO:0008168;GO:0008757;GO:0032259;	K21485	[EC:2.1.1.277]	SAM dependent carboxyl methyltransferase family protein
Os03g0704000	1777.15	1388.59	2165.7	1.55963	0.641206	9.41304e-05	0.00343737	3	28301306	28303182	+	800	-	GO:0003676;GO:0003676;GO:0003723;GO:0003723;GO:0003723;GO:0003735;GO:0003735;GO:0003735;GO:0005739;GO:0005739;GO:0005840;GO:0005840;GO:0005840;GO:0006412;GO:0006412;GO:0015935;	K02952	-	Similar to 30S ribosomal protein S13
Os03g0770800	12.773	3.33828	22.2077	6.65243	2.73388	9.42013e-05	0.00343737	3	31930835	31934477	-	2259	OsCslC9	-	-	-	CSLC9
Os09g0491740	112.939	64.5815	161.297	2.49757	1.32053	9.63432e-05	0.00351067	9	18978153	18983471	-	2345	OsPILS1	GO:0009734;GO:0016020;GO:0016021;GO:0016021;GO:0016021;GO:0016021;GO:0055085;GO:0055085;	K24139	-	Auxin efflux carrier domain containing protein
Os05g0498300	12.1433	3.04741	21.2393	6.9696	2.80108	9.702e-05	0.00352835	5	24522895	24534335	+	2956	OsMSH5	GO:0000166;GO:0000228;GO:0000710;GO:0000712;GO:0000712;GO:0000794;GO:0000794;GO:0003677;GO:0003684;GO:0005524;GO:0005524;GO:0005524;GO:0005524;GO:0005634;GO:0005694;GO:0006298;GO:0006298;GO:0006298;GO:0007131;GO:0007131;GO:0007131;GO:0007131;GO:0008094;GO:0010777;GO:0010777;GO:0030983;GO:0030983;GO:0030983;GO:0032300;GO:0043073;GO:0043073;GO:0045143;GO:0045143;GO:0045143;GO:0051026;GO:0051026;GO:…	K08741	-	DNA mismatch repair protein MutS, core domain containing protein
Os04g0442000	951.823	1166.21	737.436	0.632335	-0.661238	9.7191e-05	0.00352835	4	22006405	22012018	+	2969	OsARF9	GO:0003677;GO:0003677;GO:0003677;GO:0003677;GO:0005515;GO:0005634;GO:0005634;GO:0005634;GO:0005634;GO:0006355;GO:0006355;GO:0006355;GO:0009725;GO:0009725;GO:0009734;GO:0009734;	K14486	-	Similar to Auxin response factor 2 (ARF1-binding protein) (ARF1-BP)
Os01g0300900	10.0244	18.1093	1.93942	0.107095	-3.22304	9.72296e-05	0.00352835	1	11058878	11063872	+	2684	-	GO:0005515;GO:0005515;	-	-	Galactose oxidase/kelch, beta-propeller domain containing protein
Os12g0115900	117.847	76.4485	159.246	2.08305	1.0587	9.74143e-05	0.0035302	12	776617	779641	+	920	-	GO:0003746;GO:0003746;GO:0003746;GO:0003746;GO:0005737;GO:0005737;GO:0005737;GO:0005737;GO:0005737;GO:0006412;GO:0006414;GO:0006414;GO:0006414;GO:0043043;GO:0043043;	K02356	-	Translation elongation factor P domain containing protein
Os08g0428400	555.237	423.189	687.285	1.62406	0.699606	9.82572e-05	0.00355586	8	20624908	20627940	-	2075	OsJAZ9	GO:0005515;GO:0005634;GO:0005634;GO:0009611;GO:0009611;GO:0031347;GO:0031347;GO:2000022;GO:2000022;	K13464	-	Tify domain containing protein
Os10g0329400	34.399	3.33035	65.4677	19.6579	4.29704	9.92562e-05	0.00358709	10	9266950	9270320	+	1294	-	-	-	-	Conserved hypothetical protein
Os04g0460300	163.142	91.6317	234.651	2.56081	1.3566	0.00010093	0.0036426	4	22977821	22980329	+	1816	OsATL13	GO:0003333;GO:0005774;GO:0005886;GO:0005886;GO:0005886;GO:0006865;GO:0015171;GO:0016020;GO:0016021;GO:0016021;	K15015	-	Amino acid transporter, transmembrane domain containing protein
Os01g0881300	409.266	306.823	511.71	1.66777	0.737921	0.000101891	0.00367227	1	38254053	38257595	+	1577	OsSWEET1a	GO:0005886;GO:0005887;GO:0005887;GO:0008643;GO:0008643;GO:0016020;GO:0016021;GO:0016021;GO:0016021;GO:0016021;GO:0034219;GO:0051119;GO:0051119;GO:0051119;GO:0051119;	K15382	-	Non-protein coding transcript
Os02g0610500	1226.81	909.191	1544.43	1.69869	0.76442	0.000102046	0.00367281	2	23989803	23991271	+	1388	OsCOL4	GO:0005515;GO:0005634;GO:0005634;GO:0005634;GO:0008270;GO:0008270;GO:0008270;GO:0009909;GO:0009909;	-	-	CO-like protein containing two B-box zinc finger domains and one CCT domain, Constitutive flowering represso
Os01g0662700	269.653	174	365.306	2.09946	1.07002	0.00010234	0.00367837	1	27050876	27054574	-	1464	-	GO:0003824;GO:0003824;GO:0005777;GO:0005829;GO:0005829;GO:0008935;GO:0008935;GO:0008935;GO:0008935;GO:0009234;GO:0009234;GO:0009234;	K01661	[EC:4.1.3.36]	Similar to Naphthoate synthase (EC 4.1.3.36)
Os07g0153150	14.9803	28.3088	1.65171	0.0583462	-4.09922	0.000103931	0.00373048	7	2806936	2815086	-	2568	-	GO:0032196;GO:0032196;GO:0032196;GO:0032196;	-	-	Conserved hypothetical protein
Os12g0534100	50.1705	24.6297	75.7112	3.07398	1.62011	0.000104302	0.0037387	12	21238294	21239733	-	758	-	-	-	-	Conserved hypothetical protein
Os03g0327100	237.063	172.278	301.849	1.7521	0.809084	0.000104715	0.00374842	3	11937445	11939473	-	1795	ONAC039	GO:0003677;GO:0003677;GO:0003677;GO:0005634;GO:0006355;GO:0006355;GO:0006355;	-	-	Similar to CUC1
Os05g0244500	112.636	149.592	75.6804	0.505912	-0.983041	0.000104926	0.0037509	5	8766745	8774386	-	2162	-	GO:0007015;GO:0007015;GO:0007015;GO:0051015;GO:0051015;GO:0004553;GO:0004553;GO:0004553;GO:0005737;GO:0005737;GO:0005975;GO:0005975;GO:0005975;GO:0007015;GO:0007015;GO:0007163;GO:0007163;GO:0008152;GO:0015629;GO:0016477;GO:0016477;GO:0016787;GO:0016798;GO:0016985;GO:0051015;GO:0051015;GO:0051015;GO:0051017;GO:0071704;GO:0071704;	-	-	Glycoside hydrolase, family 5 protein
Os11g0496500	18.1731	6.01874	30.3275	5.03885	2.33309	0.000105409	0.00376307	11	17625788	17626349	+	562	-	GO:0016020;GO:0016021;GO:0016021;	-	-	Similar to AT.I.24-5 protein (Fragment)
Os05g0132100	1371.23	1071.86	1670.6	1.55859	0.640244	0.000106941	0.00381258	5	1866886	1873316	-	2375	OsLACS1	GO:0003824;GO:0001676;GO:0003824;GO:0004467;GO:0005783;GO:0010025;GO:0010143;GO:0016020;	K01897	[EC:6.2.1.3]	AMP-dependent synthetase and ligase domain containing protein
Os02g0273800	226.871	126.554	327.188	2.58537	1.37037	0.0001075	0.00382735	2	9981536	9985906	-	2692	-	GO:0001682;GO:0001682;GO:0004518;GO:0004526;GO:0004526;GO:0004526;GO:0005515;GO:0008033;GO:0016787;GO:0090305;GO:0090501;GO:0090502;GO:0001682;GO:0001682;GO:0004518;GO:0004526;GO:0004526;GO:0004526;GO:0005515;GO:0008033;GO:0016787;GO:0090305;GO:0090501;GO:0090502;	K18213	[EC:3.1.26.5]	Multi antimicrobial extrusion protein MatE domain containing protein
Os01g0115600	125.898	166.404	85.3915	0.513158	-0.962525	0.000109798	0.00390389	1	843530	847399	+	2004	OsRLCK11	GO:0000166;GO:0004672;GO:0004672;GO:0004672;GO:0005524;GO:0005524;GO:0005524;GO:0005524;GO:0006468;GO:0006468;GO:0016301;GO:0016310;GO:0016740;GO:0030247;GO:0030247;	-	-	Similar to LRK14
Os02g0198700	130.764	73.4953	188.032	2.55842	1.35525	0.000111148	0.00394658	2	5530016	5536941	-	2710	OsSub12	GO:0004252;GO:0004252;GO:0004252;GO:0006508;GO:0006508;GO:0006508;GO:0008233;GO:0008236;GO:0008236;GO:0008236;GO:0016787;	-	-	Similar to Subtilisin-like protease
Os04g0403200	301.534	223.281	379.788	1.70094	0.766336	0.000111648	0.00395901	4	19994477	19996158	+	1508	SIP23	GO:0004842;GO:0004842;GO:0016567;GO:0046872;	K19042	[EC:2.3.2.27]	Zinc finger, RING-type domain containing protein
Os02g0318450	1139.3	885.449	1393.15	1.57339	0.653874	0.000112413	0.00398078	2	12664725	12666874	-	1032	-	GO:0000166;GO:0005524;GO:0005524;GO:0005524;GO:0005524;GO:0005886;GO:0016020;GO:0016020;GO:0016020;GO:0016021;GO:0016021;GO:0042626;GO:0042626;GO:0042626;GO:0055085;GO:0055085;	-	-	ABC transporter-like domain containing protein
Os11g0181500	1196.21	1458.9	933.524	0.639881	-0.644124	0.000113033	0.00399735	11	4091361	4093585	+	1008	OsISC12	GO:0005506;GO:0005506;GO:0005506;GO:0005739;GO:0009570;GO:0016226;GO:0016226;GO:0016226;GO:0016226;GO:0051536;GO:0051536;GO:0051536;GO:0051539;GO:0097428;	-	-	Similar to Nitrogen fixation like protein
Os11g0568800	48.1163	69.0895	27.143	0.392867	-1.34789	0.000115633	0.00408386	11	21213554	21216313	-	2760	-	GO:0000166;GO:0004672;GO:0004672;GO:0004674;GO:0004674;GO:0005515;GO:0005524;GO:0005524;GO:0005524;GO:0005524;GO:0006468;GO:0006468;GO:0016020;GO:0016021;GO:0016021;GO:0016301;GO:0016310;GO:0016740;	-	-	Leucine-rich repeat, typical subtype domain containing protein
Os06g0180666	610.491	752.207	468.776	0.6232	-0.682232	0.000115789	0.00408388	6	3995309	3996180	+	788	-	-	-	-	Hypothetical gene
Os02g0572400	459.769	347.807	571.732	1.64382	0.717052	0.000116501	0.0041035	2	21930667	21935565	-	2197	-	GO:0000166;GO:0003824;GO:0003935;GO:0003935;GO:0003935;GO:0003935;GO:0005525;GO:0005525;GO:0008152;GO:0008686;GO:0008686;GO:0008686;GO:0008686;GO:0008686;GO:0009231;GO:0009231;GO:0009231;GO:0009231;GO:0009231;GO:0009507;GO:0009507;GO:0009507;GO:0009536;GO:0016787;GO:0016829;GO:0046872;GO:0046872;GO:0000166;GO:0003935;GO:0003935;GO:0003935;GO:0003935;GO:0005525;GO:0008686;GO:0008686;GO:0009231;GO:…	K14652	[EC:3.1.4.46]	Similar to Riboflavin biosynthesis protein ribA, chloroplast precursor [Includes: GTP cyclohydrolase II (EC 3.5.4.25); 3,4-dihydroxy-2-butanone 4- phosphate synthase (DHBP synthase)]
Os02g0826200	95.7743	128.809	62.7392	0.48707	-1.0378	0.000117365	0.00412431	2	35507201	35510876	+	1193	-	-	-	-	NAD(P)-binding domain containing protein
Os06g0154400	284.396	116.497	452.296	3.88248	1.95698	0.000117699	0.00412431	6	2803042	2806247	+	2538	-	GO:0044255;GO:0044255;	-	-	Domain of unknown function DUF676, lipase-like domain containing protein
Os01g0770200	224.326	162.433	286.218	1.76207	0.817269	0.000117709	0.00412431	1	32501036	32502957	-	1922	TYDC	GO:0003824;GO:0004837;GO:0006520;GO:0006520;GO:0016831;GO:0019752;GO:0030170;GO:0030170;GO:1901695;	-	-	Aromatic L-amino acid decarboxylase (AADC), Conversion of tyrosine into tyramin
Os03g0246500	530.016	249.625	810.407	3.2465	1.69889	0.000117717	0.00412431	3	7740991	7749358	+	4050	-	-	-	-	Protein of unknown function DUF869, plant family protein
Os12g0117100	11.4164	2.72009	20.1128	7.39418	2.88639	0.000117935	0.00412649	12	854005	855382	+	1089	-	GO:0009694;GO:0009696;GO:0016787;GO:0016787;GO:0080030;GO:0080031;GO:0080032;	-	-	Alpha/beta hydrolase fold-1 domain containing protein
Os01g0644600	63.1152	38.1636	88.0668	2.30761	1.2064	0.00011905	0.00415995	1	25949366	25950192	+	827	-	-	-	-	Glutelin family protein
Os12g0616500	15.0619	3.70207	26.4217	7.137	2.83532	0.000119303	0.00416331	12	26177081	26179003	+	1923	OsCHX15	GO:0006812;GO:0006812;GO:0006885;GO:0006885;GO:0009536;GO:0009941;GO:0012505;GO:0012505;GO:0015299;GO:0015299;GO:0015299;GO:0016020;GO:0016021;GO:0016021;GO:0016021;GO:0016021;GO:0055085;GO:0055085;GO:1902600;	-	-	Similar to cation proton exchanger
Os06g0329900	38.5339	56.8372	20.2306	0.35594	-1.4903	0.000120384	0.00419548	6	13041900	13044158	+	1439	-	GO:0008168;GO:0008168;GO:0008757;GO:0032259;	-	-	SAM dependent carboxyl methyltransferase family protein
Os12g0612300	491.817	373.315	610.319	1.63486	0.70917	0.000120651	0.00419924	12	25894325	25898041	-	2382	-	-	-	-	Conserved hypothetical protein
Os10g0474100	347.794	259.24	436.348	1.68318	0.75119	0.000121134	0.00421048	10	17619188	17621032	-	1845	-	GO:0016020;GO:0016021;GO:0016614;GO:0016614;GO:0046577;GO:0046577;GO:0046577;GO:0046577;GO:0050660;GO:0050660;GO:0050660;GO:0055114;	K17756	[EC:1.1.3.20]	Similar to GMC oxidoreductase family protein, expressed
Os02g0510200	2668.01	2099.56	3236.46	1.54149	0.624328	0.000121644	0.00422266	2	18236073	18238350	+	2278	ALS	GO:0000287;GO:0000287;GO:0000287;GO:0000287;GO:0003824;GO:0003824;GO:0003984;GO:0003984;GO:0003984;GO:0003984;GO:0003984;GO:0005948;GO:0008652;GO:0009082;GO:0009082;GO:0009082;GO:0009097;GO:0009097;GO:0009097;GO:0009099;GO:0009099;GO:0009099;GO:0009507;GO:0009507;GO:0009536;GO:0009635;GO:0009635;GO:0016740;GO:0030976;GO:0030976;GO:0030976;GO:0046872;GO:0050660;GO:0050660;GO:0050660;GO:0050660;	-	-	Acetolactate synthase (EC4.6.3.8), Acetohydroxy acid synthase, Herbicide resistance (mutated form of rice ALS, OsmALS (W548L/S627I)
Os06g0561000	470.903	41.9005	899.906	21.4772	4.42473	0.000124356	0.00431113	6	21478477	21482381	+	1288	OsMIOX	GO:0005506;GO:0005506;GO:0005737;GO:0005737;GO:0005737;GO:0005737;GO:0016491;GO:0019310;GO:0019310;GO:0019310;GO:0019310;GO:0019853;GO:0046872;GO:0050113;GO:0050113;GO:0050113;GO:0050113;GO:0050113;GO:0055114;	K00469	[EC:1.13.99.1]	Myo-inositol oxygenase, Drought stress toleranc
Os02g0227700	93.0524	139.064	47.0403	0.338263	-1.56378	0.000124523	0.00431123	2	7172422	7175962	-	3203	OsRLK5	GO:0004672;GO:0004672;GO:0004672;GO:0005515;GO:0005524;GO:0005524;GO:0005524;GO:0005886;GO:0005886;GO:0006468;GO:0006468;GO:0016020;GO:0016021;GO:0016021;	-	-	Serine/threonine protein kinase-related domain containing protein
Os08g0321000	525.568	230.689	820.447	3.55651	1.83046	0.000126435	0.0043717	8	13985121	13988121	-	1763	OsFLA3	GO:0046658;GO:0046658;GO:0046658;GO:0046658;	-	-	FAS1 domain domain containing protein
Os10g0112500	142.383	88.2846	196.482	2.22556	1.15417	0.000127119	0.00438959	10	836753	838994	+	1671	-	GO:0006857;GO:0006857;GO:0015333;GO:0016020;GO:0016020;GO:0016020;GO:0016021;GO:0016021;GO:0022857;GO:0022857;GO:0035673;GO:0055085;GO:0055085;GO:1904680;	-	-	Similar to POT family protein, expressed
Os01g0846450	410.01	510.464	309.556	0.606421	-0.721608	0.000129593	0.00445771	1	36353072	36358534	+	2388	HESO1	GO:0016020;GO:0016021;GO:0016021;GO:0016779;GO:0031123;GO:0050265;GO:0071076;	-	-	Hypothetical conserved gene
Os03g0399532	1142.08	1390.59	893.581	0.642591	-0.638027	0.00012962	0.00445771	3	16182053	16191797	-	4822	-	GO:0000285;GO:0005524;GO:0005524;GO:0005524;GO:0010008;GO:0016887;GO:0046854;	-	-	Similar to phosphatidylinositol-4-phosphate 5- kinase family protein
Os02g0634700	1305.94	1021.55	1590.34	1.55679	0.638578	0.000129712	0.00445771	2	25442875	25450093	+	2164	OsSCP8	GO:0004180;GO:0004185;GO:0004185;GO:0004185;GO:0004185;GO:0005773;GO:0005773;GO:0006508;GO:0006508;GO:0006508;GO:0008233;GO:0016787;GO:0051603;GO:0004180;GO:0004185;GO:0004185;GO:0004185;GO:0006508;GO:0006508;GO:0006508;GO:0008233;GO:0016787;	K16297	[EC:3.4.16.-]	Similar to Serine carboxypeptidase II-like protein
Os02g0661500	196.342	251.823	140.861	0.559366	-0.838135	0.000129767	0.00445771	2	26784533	26788011	+	3210	OsSTA69	-	-	-	Non-protein coding transcript
Os02g0649900	212.86	290.983	134.737	0.463042	-1.11078	0.000130093	0.00446068	2	26171617	26174918	-	2025	YSL2	GO:0005886;GO:0005886;GO:0005886;GO:0006811;GO:0010039;GO:0016020;GO:0016020;GO:0016021;GO:0016021;GO:0033214;GO:0048316;GO:0048316;GO:0051980;GO:0051980;GO:0055072;GO:0055085;GO:0055085;	-	-	Metal-nicotianamine (NA) transporter, Fe and Mn transport to the endosper
Os03g0417700	4.87904	9.75808	0	0	-Inf	0.000130192	0.00446068	3	17340417	17342284	-	1868	GL3.2	GO:0004497;GO:0005506;GO:0005506;GO:0016020;GO:0016021;GO:0016021;GO:0016491;GO:0016705;GO:0016705;GO:0016709;GO:0020037;GO:0020037;GO:0020037;GO:0046872;GO:0055114;GO:0004497;GO:0004497;GO:0005506;GO:0005506;GO:0016021;GO:0016021;GO:0016491;GO:0016705;GO:0016705;GO:0020037;GO:0020037;GO:0020037;GO:0046872;GO:0055114;	K20619	-	Similar to Phytochrome P450
Os03g0178200	398.79	280.225	517.356	1.84622	0.884571	0.000130492	0.00446515	3	4129653	4131131	+	1071	-	GO:0009507;GO:0010020;GO:0010020;GO:0016020;GO:0016020;GO:0016020;GO:0090143;GO:0009507;GO:0010020;GO:0010020;GO:0016020;GO:0016020;GO:0016020;GO:0090143;	K02221	-	Protein of unknown function YGGT family protein
Os02g0760300	1702.79	2118.86	1286.72	0.60727	-0.719589	0.000131688	0.00449662	2	32017761	32019838	-	630	OsFKBP12	GO:0000413;GO:0000413;GO:0003755;GO:0003755;GO:0003755;GO:0003755;GO:0003755;GO:0005737;GO:0005737;GO:0005829;GO:0005829;GO:0016853;GO:0061077;GO:0061077;	K01802	[EC:5.2.1.8]	Similar to Immunophilin
Os10g0138100	136.896	179.233	94.5591	0.527576	-0.922549	0.000131752	0.00449662	10	2358853	2368717	+	5068	AO	GO:0004031;GO:0004031;GO:0005506;GO:0005506;GO:0009055;GO:0009055;GO:0009055;GO:0009688;GO:0009851;GO:0009851;GO:0016491;GO:0016491;GO:0016491;GO:0016491;GO:0022900;GO:0046872;GO:0046872;GO:0046872;GO:0050660;GO:0050660;GO:0051536;GO:0051536;GO:0051536;GO:0051537;GO:0051537;GO:0051537;GO:0051537;GO:0055114;GO:0071949;GO:0071949;GO:0071949;GO:0102797;GO:0102797;GO:0102798;GO:0102798;GO:0016491;GO:…	K11817	[EC:1.2.3.7]	Similar to Aldehyde oxidase-2
Os10g0514300	33.6955	53.5354	13.8556	0.258812	-1.95002	0.000134275	0.00457681	10	19826752	19828392	+	1641	-	GO:0005506;GO:0005506;GO:0016020;GO:0016021;GO:0016705;GO:0016705;GO:0016709;GO:0020037;GO:0020037;GO:0020037;GO:0055114;	-	-	Similar to Transposon protein
Os05g0548900	2725.85	3821.35	1630.35	0.426644	-1.2289	0.000135054	0.00459558	5	27229414	27233659	-	2042	OsPEAMT2	GO:0000234;GO:0000234;GO:0006656;GO:0006656;GO:0006656;GO:0008168;GO:0008168;	K05929	[EC:2.1.1.103]	Similar to Phosphoethanolamine methyltransferase
Os03g0586400	44.7667	24.7439	64.7896	2.61841	1.38869	0.000135174	0.00459558	3	21631071	21634055	-	2742	-	-	-	-	Conserved hypothetical protein
Os12g0603700	85.0612	115.022	55.1005	0.479044	-1.06177	0.000135453	0.00459914	12	25444907	25446226	-	1320	OsCIPK04	GO:0000166;GO:0004672;GO:0004672;GO:0004674;GO:0004674;GO:0005524;GO:0005524;GO:0005524;GO:0005524;GO:0006468;GO:0006468;GO:0016301;GO:0016310;GO:0016740;	-	-	Similar to CBL-interacting protein kinase 4
Os01g0699900	7.81404	1.03668	14.5914	14.0751	3.81507	0.00013646	0.00462737	1	28955683	28957013	+	953	-	GO:0016020;GO:0016021;GO:0016021;	-	-	Similar to Plasma membrane associated protein-like
Os02g0681632	116.936	154.017	79.8553	0.518484	-0.947628	0.000136932	0.00463741	2	27837694	27838482	+	789	OsRLCK83	-	-	-	Peptidoglycan-binding Lysin subgroup domain containing protein
Os07g0246200	1713.32	1347.41	2079.24	1.54313	0.625863	0.000138007	0.00466784	7	8136965	8141055	+	1682	CRO1	GO:0005509;GO:0005509;GO:0005509;GO:0005509;GO:0005509;GO:0005515;GO:0005783;GO:0005783;GO:0005783;GO:0005783;GO:0005788;GO:0005788;GO:0005788;GO:0005789;GO:0006457;GO:0006457;GO:0006457;GO:0006457;GO:0007275;GO:0007275;GO:0030246;GO:0030246;GO:0030968;GO:0046872;GO:0051082;GO:0051082;GO:0051082;GO:0005509;GO:0005509;GO:0005509;GO:0005509;GO:0005509;GO:0005515;GO:0005783;GO:0005783;GO:0005783;GO:…	K08057	-	Similar to Calreticulin (Fragment)
Os07g0520800	210.429	127.729	293.129	2.29493	1.19845	0.000138223	0.00466913	7	20113612	20115182	+	828	-	GO:0006886;GO:0009507;GO:0009570;GO:0009570;GO:0090391;GO:0090391;	-	-	Ankyrin repeat-containing domain domain containing protein
Os06g0106800	333.686	190.662	476.711	2.5003	1.3221	0.000138654	0.0046721	6	439064	441551	-	1841	-	GO:0004650;GO:0004650;GO:0004650;GO:0005576;GO:0005618;GO:0005975;GO:0005975;GO:0005975;GO:0008152;GO:0016787;GO:0016798;GO:0071555;GO:0004650;GO:0004650;GO:0004650;GO:0005576;GO:0005618;GO:0005975;GO:0005975;GO:0005975;GO:0008152;GO:0016787;GO:0016798;GO:0071555;	-	-	Similar to glycoside hydrolase, family 28
Os10g0493600	1077.37	585.01	1569.73	2.68325	1.42398	0.000138665	0.0046721	10	18733290	18741383	+	1985	alphaGa1	GO:0003824;GO:0003824;GO:0004553;GO:0004553;GO:0004557;GO:0005975;GO:0005975;GO:0005975;GO:0008152;GO:0016787;GO:0016798;GO:0052692;GO:0052692;GO:0003824;GO:0003824;GO:0004553;GO:0004553;GO:0004557;GO:0004557;GO:0005975;GO:0005975;GO:0005975;GO:0008152;GO:0009505;GO:0009505;GO:0009505;GO:0009620;GO:0009620;GO:0009911;GO:0009911;GO:0009965;GO:0009965;GO:0016787;GO:0016798;GO:0048046;GO:0048046;GO:…	K07407	[EC:3.2.1.22]	Alpha-galactosidase precursor (EC 3.2.1.22) (Melibiase) (Alpha-D- galactoside galactohydrolase)
Os02g0667050	25.4684	39.6092	11.3275	0.285981	-1.80601	0.000139189	0.00468378	2	27086935	27087479	-	545	-	-	-	-	Hypothetical gene
Os02g0730300	357.167	267.994	446.339	1.66548	0.735938	0.000140092	0.00470815	2	30418498	30423139	+	2891	OsHAK25	GO:0006811;GO:0006813;GO:0015079;GO:0015079;GO:0016020;GO:0016020;GO:0016020;GO:0016021;GO:0016021;GO:0071805;GO:0071805;GO:0005886;GO:0005886;GO:0006811;GO:0006813;GO:0006813;GO:0006813;GO:0015079;GO:0015079;GO:0015079;GO:0016020;GO:0016020;GO:0016020;GO:0016020;GO:0016020;GO:0016021;GO:0016021;GO:0071805;GO:0071805;	K03549	-	Similar to Potassium transporter HAK3p (Fragment)
Os01g0706900	130.113	89.5797	170.646	1.90496	0.929764	0.000141979	0.00476552	1	29327583	29334792	-	1777	-	GO:0005783;GO:0005783;GO:0005788;GO:0005788;GO:0009850;GO:0010179;GO:0016787;GO:0016787;GO:0016787;GO:0016787;GO:0016787;	K14664	[EC:3.5.1.-]	Similar to Auxin amidohydrolase
Os04g0573900	133.263	175.277	91.2489	0.520599	-0.941755	0.000143752	0.00481748	4	28892561	28894832	+	2037	OsCYP704A3	GO:0005506;GO:0005506;GO:0016705;GO:0016705;GO:0020037;GO:0020037;GO:0020037;GO:0055114;GO:0005506;GO:0005506;GO:0016021;GO:0016705;GO:0016705;GO:0020037;GO:0020037;GO:0020037;GO:0055114;GO:0005506;GO:0005506;GO:0016021;GO:0016705;GO:0016705;GO:0020037;GO:0020037;GO:0020037;GO:0055114;	-	-	Similar to cDNA clone:001-036-C03, full insert sequence
Os05g0273800	188.586	135.261	241.912	1.78849	0.83874	0.000143893	0.00481748	5	11114550	11116305	-	1215	-	GO:0003824;GO:0003824;GO:0003824;GO:0016787;	-	-	Similar to Soluble epoxide hydrolase
Os02g0198300	103.082	53.8564	152.308	2.82804	1.4998	0.000145606	0.00486445	2	5505067	5508425	+	1648	-	GO:0005096;GO:0005096;GO:0005096;GO:0043547;GO:0046872;GO:0005096;GO:0005096;GO:0005096;GO:0043547;	K12486	-	ARF GTPase-activating protein GIT2 (G protein- coupled receptor kinase- interactor 2) (GRK-interacting protein 2) (Cool-interacting tyrosine- phosphorylated protein 2) (CAT2) (CAT-2). Splice isoform 2
Os06g0638500	15.9349	5.33792	26.5319	4.97046	2.31338	0.000145664	0.00486445	6	25946419	25949605	-	2808	-	GO:0004672;GO:0004672;GO:0004672;GO:0005515;GO:0005524;GO:0005524;GO:0005524;GO:0006468;GO:0006468;GO:0016020;GO:0016021;GO:0016021;	-	-	Tyrosine protein kinase domain containing protein
Os07g0232800	47.2639	26.8315	67.6963	2.52301	1.33515	0.000148044	0.00493767	7	7394486	7397577	+	1244	OsZIP8	GO:0005385;GO:0016020;GO:0016021;GO:0030001;GO:0046873;GO:0055085;GO:0071577;	K14709	-	Similar to Zinc transporter protein ZIP1
Os08g0335500	225.707	322.496	128.917	0.399749	-1.32283	0.000149262	0.00496841	8	14997552	15006831	+	2320	-	GO:0000166;GO:0004672;GO:0004672;GO:0004672;GO:0005524;GO:0005524;GO:0005524;GO:0005524;GO:0005886;GO:0006468;GO:0006468;GO:0016020;GO:0016021;GO:0016021;GO:0016301;GO:0016310;GO:0016740;GO:0030246;GO:0030246;GO:0030246;	-	-	Hypothetical conserved gene
Os02g0125400	32.2934	12.2634	52.3235	4.26665	2.0931	0.000149342	0.00496841	2	1331347	1333420	+	1039	OsCYCP4	GO:0000079;GO:0000079;GO:0019901;GO:0019901;GO:0019901;	-	-	Negative regulatory factor PREG domain containing protein
Os03g0125000	2032.3	1514.47	2550.13	1.68384	0.751757	0.000150223	0.0049914	3	1433749	1435315	-	1043	-	GO:0000027;GO:0003723;GO:0003723;GO:0003735;GO:0003735;GO:0003735;GO:0003735;GO:0005840;GO:0005840;GO:0005840;GO:0006412;GO:0006412;GO:0009507;GO:0009536;GO:0009570;GO:0009735;GO:0009941;GO:0016020;GO:0019843;GO:0019843;GO:0022626;GO:0000027;GO:0003723;GO:0003723;GO:0003735;GO:0003735;GO:0003735;GO:0003735;GO:0005840;GO:0005840;GO:0005840;GO:0006412;GO:0006412;GO:0009507;GO:0009536;GO:0009570;GO:…	K02931	-	Similar to 50S ribosomal protein L5, chloroplast
Os03g0707200	694.44	850.185	538.695	0.633621	-0.658309	0.000150419	0.00499164	3	28470836	28472865	+	1230	-	GO:0016020;GO:0016020;GO:0016020;GO:0016021;GO:0016021;GO:0016021;GO:0016021;	-	-	Similar to Integral membrane protein DUF6 containing protein, expressed
Os04g0644400	8.6896	0.680021	16.6992	24.5568	4.61805	0.000151785	0.00503064	4	32792893	32794163	-	1271	-	-	-	-	Similar to Proline-rich-like protein
Os06g0264500	166.709	118.71	214.708	1.80867	0.85493	0.000151998	0.00503137	6	8739433	8744022	+	1997	-	GO:0005886;GO:0005886;GO:0006857;GO:0006857;GO:0010336;GO:0015333;GO:0016020;GO:0016020;GO:0016020;GO:0016021;GO:0016021;GO:0022857;GO:0022857;GO:0035673;GO:0055085;GO:0055085;GO:0097708;GO:1904680;	-	-	TGF-beta receptor, type I/II extracellular region family protein
Os10g0554900	118.165	80.4088	155.921	1.93911	0.955393	0.000152487	0.00504125	10	21787628	21790244	-	1821	-	GO:0005737;GO:0005737;GO:0005813;GO:0005880;GO:0005880;GO:0007098;GO:0008017;GO:0008017;GO:0051225;	-	-	Protein of unknown function DUF566 family protein
Os05g0190000	44.5592	20.0384	69.0801	3.44738	1.7855	0.000153983	0.00508433	5	5511881	5512895	-	1015	-	-	-	-	Hypothetical gene
Os03g0825500	301.936	225.424	378.449	1.67883	0.747457	0.000154396	0.0050916	3	34671302	34674491	+	1380	-	GO:0006355;GO:0006355;GO:0006355;GO:0009508;GO:0009508;GO:0042644;	-	-	Transcription antitermination protein, NusG, N- terminal domain containing protein
Os03g0861700	1331.02	1039.81	1622.23	1.56012	0.641654	0.000154697	0.00509514	3	36376422	36381537	-	1669	-	-	-	-	Rhodanese-like domain containing protein
Os07g0530400	86.395	116.48	56.3098	0.483429	-1.04863	0.000158932	0.00522812	7	20752266	20754511	-	1461	Os_F0782	-	-	-	Ribosomal protein S14, conserved site domain containing protein
Os11g0183900	82.6427	53.514	111.771	2.08864	1.06256	0.000159594	0.00524336	11	4247310	4251716	+	1839	OsAsp2	GO:0004190;GO:0004190;GO:0004190;GO:0006508;GO:0006508;GO:0006508;GO:0006508;GO:0008233;GO:0016787;GO:0030163;GO:0004190;GO:0004190;GO:0004190;GO:0006508;GO:0006508;	-	-	Similar to Aspartic proteinase Asp1 precursor (EC 3.4.23.-
Os01g0287600	34.1672	51.8497	16.4848	0.317935	-1.6532	0.000161203	0.00528722	1	10342026	10343570	-	1055	Cht10	GO:0000272;GO:0000272;GO:0004568;GO:0004568;GO:0004568;GO:0004568;GO:0005975;GO:0005975;GO:0005975;GO:0006032;GO:0006032;GO:0008152;GO:0016787;GO:0016798;GO:0016998;GO:0016998;GO:0030247;	-	-	Similar to Chitinase 10
Os07g0208500	1339.14	830.118	1848.16	2.22638	1.1547	0.00016133	0.00528722	7	5852783	5858718	-	3953	OsCesA8	GO:0016020;GO:0016020;GO:0016020;GO:0016021;GO:0016021;GO:0016740;GO:0016760;GO:0016760;GO:0030244;GO:0030244;GO:0030244;GO:0005794;GO:0005802;GO:0005802;GO:0005886;GO:0005886;GO:0005886;GO:0009833;GO:0009833;GO:0016020;GO:0016020;GO:0016020;GO:0016021;GO:0016021;GO:0016740;GO:0016757;GO:0016759;GO:0016760;GO:0016760;GO:0016760;GO:0016760;GO:0030244;GO:0030244;GO:0030244;GO:0030244;GO:0030244;GO:…	K10999	[EC:2.4.1.12]	Similar to Cellulose synthase-4
Os07g0486000	213.215	270.68	155.751	0.575405	-0.797349	0.000162182	0.00530853	7	17870561	17880263	+	3633	OsMSH4	GO:0000228;GO:0000710;GO:0000712;GO:0000712;GO:0000795;GO:0000795;GO:0003684;GO:0005524;GO:0005524;GO:0005524;GO:0005524;GO:0006298;GO:0006298;GO:0006298;GO:0007131;GO:0008094;GO:0030983;GO:0030983;GO:0030983;GO:0032300;GO:0045143;GO:0051026;GO:0000794;GO:0005524;GO:0006298;GO:0007129;GO:0009506;GO:0010777;GO:0030983;GO:0043073;GO:0045143;	-	-	Similar to MSH4
Os01g0121600	82.1086	53.1669	111.05	2.08871	1.06262	0.000163704	0.00535172	1	1223134	1223887	-	754	OsABCG1	-	-	-	Conserved hypothetical protein
Os09g0133600	5423.57	6554.13	4293	0.655007	-0.610418	0.000164459	0.00536974	9	2549092	2552721	+	1248	-	GO:0009507;GO:0009507;GO:0009536;	-	-	Fibrillin-like protein
Os07g0164900	472.532	584.91	360.154	0.615742	-0.699602	0.000165018	0.00537736	7	3471834	3476921	-	2663	OsAAO	GO:0016491;GO:0016491;GO:0016491;GO:0055114;	-	-	Similar to ABA aldehyde oxidase
Os12g0572500	22.2822	35.0995	9.46485	0.269658	-1.8908	0.000165171	0.00537736	12	23596228	23600217	+	1528	-	-	-	-	Region of unknown function XH domain containing protein
Os12g0609600	80.5748	16.762	144.388	8.614	3.10668	0.000165304	0.00537736	12	25744009	25745100	-	1092	OsSAUR57	-	-	-	Auxin responsive SAUR protein domain containing protein
Os04g0303900	540.414	401.426	679.402	1.69247	0.75913	0.000165679	0.00538294	4	13607957	13610358	+	1184	-	GO:0000049;GO:0000049;GO:0000049;GO:0003723;GO:0006418;GO:0009507;GO:0009507;GO:0017101;GO:0017102;	-	-	Nucleic acid-binding, OB-fold-like domain containing protein
Os05g0176700	552.189	114.329	990.049	8.65964	3.11431	0.000165898	0.00538341	5	4593291	4594041	-	751	-	-	-	-	Conserved hypothetical protein
Os09g0453700	752.34	920.184	584.496	0.635194	-0.65473	0.000166957	0.00541113	9	17016789	17019853	-	2171	OsPOP18	GO:0004252;GO:0004252;GO:0004252;GO:0006508;GO:0006508;GO:0008236;GO:0008236;	-	-	Peptidase S9A, prolyl oligopeptidase family protein
Os07g0548500	131.268	183.677	78.8587	0.429334	-1.21983	0.000167528	0.00542297	7	21760605	21764014	+	1988	-	-	-	-	Conserved hypothetical protein
Os04g0528300	523.735	401.587	645.883	1.60832	0.685559	0.000167981	0.00543099	4	26395912	26401438	+	2456	OsABCG9	GO:0016020;GO:0016020;GO:0016020;GO:0016021;GO:0016021;GO:0000166;GO:0005524;GO:0005524;GO:0005524;GO:0005524;GO:0005886;GO:0016020;GO:0016020;GO:0016020;GO:0016021;GO:0016021;GO:0016887;GO:0016887;GO:0042626;GO:0042626;GO:0042626;GO:0055085;GO:0055085;GO:0005524;GO:0005524;GO:0005524;GO:0016020;GO:0016020;GO:0016020;GO:0016021;GO:0016021;GO:0016887;GO:0042626;GO:0042626;GO:0055085;	-	-	Similar to ABC transporter
Os11g0502700	37.7378	18.7854	56.6903	3.01779	1.59349	0.000169556	0.0054752	11	17911046	17912013	+	968	-	GO:0001709;GO:0001709;	-	-	Glycosyl transferase, family 31 domain containing protein
Os01g0764600	317.863	397.445	238.282	0.599535	-0.738084	0.000169903	0.00547967	1	32185411	32189756	-	2360	-	GO:0000166;GO:0005524;GO:0005524;GO:0005829;GO:0005829;GO:0005829;GO:0008299;GO:0016114;GO:0016114;GO:0016301;GO:0016301;GO:0016301;GO:0016310;GO:0102043;GO:0102043;GO:0102043;GO:0102043;	K06981	[EC:2.7.4.26]	Hypothetical conserved gene
Os04g0613700	290.303	188.103	392.503	2.08663	1.06118	0.000170187	0.00548216	4	31108921	31113437	-	2031	OsUAP2	GO:0003977;GO:0003977;GO:0005829;GO:0006048;GO:0006048;GO:0016740;GO:0070569;GO:0070569;	-	-	Similar to UDP-N-acetylglucosamine pyrophosphorylase
Os11g0128932	1032.7	579.27	1486.13	2.56552	1.35925	0.000170821	0.00549584	11	1334583	1336176	+	1248	-	-	-	-	Hypothetical gene
Os04g0685900	302.593	218.96	386.227	1.76391	0.818778	0.000171694	0.0055148	4	35039986	35043790	-	3336	OsRLCK174	GO:0000166;GO:0004672;GO:0004672;GO:0004674;GO:0004675;GO:0005524;GO:0005524;GO:0005524;GO:0005524;GO:0005886;GO:0006468;GO:0006468;GO:0006468;GO:0016020;GO:0016021;GO:0016021;GO:0016301;GO:0016310;GO:0016740;	-	-	Similar to Receptor-like protein kinase-like protein (Fragment)
Os03g0773600	213.645	155.428	271.861	1.74911	0.806619	0.000171828	0.0055148	3	32064251	32071104	+	2834	-	GO:0003777;GO:0007018;GO:0000166;GO:0003777;GO:0003777;GO:0003777;GO:0005524;GO:0005524;GO:0005524;GO:0005524;GO:0005871;GO:0005871;GO:0005874;GO:0005874;GO:0005874;GO:0007018;GO:0007018;GO:0007018;GO:0008017;GO:0008017;GO:0008017;GO:0008574;GO:0008574;GO:0016887;GO:0016887;GO:1990939;	K10401	-	Kinesin, motor region domain containing protein
Os05g0215700	40.3038	21.8486	58.7589	2.68936	1.42726	0.000174934	0.00560474	5	7168867	7169563	-	697	-	-	-	-	Conserved hypothetical protein
Os07g0661400	762.175	593.962	930.387	1.56641	0.647459	0.000175055	0.00560474	7	27890235	27891316	-	963	-	-	-	-	Conserved hypothetical protein
Os07g0220600	663.23	514.606	811.854	1.57762	0.657751	0.000175278	0.00560507	7	6661040	6663408	+	2137	-	-	-	-	Hypothetical conserved gene
Os02g0564400	2240.44	2704.39	1776.48	0.656888	-0.606281	0.000176827	0.00564305	2	21425672	21431619	+	2326	-	GO:0004176;GO:0005524;GO:0005524;GO:0005524;GO:0005524;GO:0005759;GO:0005759;GO:0006457;GO:0006457;GO:0006457;GO:0006508;GO:0016887;GO:0016887;GO:0016887;GO:0030163;GO:0030163;GO:0051082;GO:0051082;	K03544	-	Similar to CLPX (Clp protease regulatory subunit X); ATPase
Os01g0951100	124.035	78.1485	169.921	2.17434	1.12058	0.000176894	0.00564305	1	41882560	41886264	+	1566	-	GO:0005096;GO:0005096;GO:0005096;GO:0043547;GO:0046872;	K12486	-	Arf GTPase activating protein family protein
Os04g0430700	72.4971	45.8547	99.1396	2.16204	1.11239	0.000177589	0.00565841	4	21358943	21361513	+	2571	OsSub41	GO:0004252;GO:0004252;GO:0004252;GO:0006508;GO:0006508;GO:0006508;GO:0008233;GO:0008236;GO:0008236;GO:0008236;GO:0016787;	-	-	Peptidase S8, subtilisin-related domain containing protein
Os03g0821100	226.651	286.998	166.304	0.579461	-0.787215	0.000178655	0.00568548	3	34446327	34450665	+	2281	OsHSP70	GO:0000166;GO:0005524;GO:0005524;GO:0005524;GO:0005524;GO:0005737;GO:0005737;GO:0006986;GO:0016887;GO:0016887;GO:0016887;GO:0031072;GO:0034605;GO:0034620;GO:0034620;GO:0042026;GO:0042026;GO:0042623;GO:0044183;GO:0044183;GO:0051082;GO:0051082;GO:0051085;GO:0051085;GO:0051787;GO:0051787;	K03283	-	Similar to Non-cell-autonomous heat shock cognate protein 70
Os08g0398300	17.9717	6.0552	29.8881	4.93594	2.30333	0.000180281	0.00573033	8	18993292	18998956	+	3438	OsABCA4	GO:0000166;GO:0005319;GO:0005319;GO:0005524;GO:0005524;GO:0005524;GO:0005524;GO:0006869;GO:0006869;GO:0016020;GO:0016021;GO:0016021;GO:0016021;GO:0016887;GO:0016887;GO:0042626;GO:0042626;GO:0042626;GO:0042626;GO:0043231;GO:0043231;GO:0055085;GO:0055085;	-	-	ABC transporter-like domain containing protein
Os07g0490400	316.049	237.536	394.562	1.66106	0.732106	0.000180715	0.00573196	7	18228610	18232364	+	1179	OsFKBP20-2	GO:0000413;GO:0003755;GO:0003755;GO:0003755;GO:0003755;GO:0016853;	-	-	Peptidyl-prolyl cis-trans isomerase, FKBP-type domain containing protein
Os06g0228200	4078.48	5280.54	2876.41	0.544718	-0.876418	0.000180901	0.00573196	6	6648404	6653002	-	2394	LSI6	GO:0005886;GO:0005886;GO:0015267;GO:0015267;GO:0015267;GO:0016020;GO:0016020;GO:0016020;GO:0016021;GO:0016021;GO:0055085;GO:0055085;GO:0015267;GO:0015267;GO:0015267;GO:0016020;GO:0016020;GO:0016020;GO:0016021;GO:0016021;GO:0055085;GO:0055085;	K09874	-	Aquaporin NIP III subfamily protein, Aquaporin, Silicon influx transporter, Water transpor
Os03g0395000	223.079	163.854	282.304	1.7229	0.784837	0.000180984	0.00573196	3	15924075	15927434	-	1573	OsHO2	GO:0004392;GO:0004392;GO:0006788;GO:0006788;GO:0055114;GO:0004392;GO:0004392;GO:0006788;GO:0006788;GO:0009507;GO:0009507;GO:0009507;GO:0009536;GO:0010024;GO:0015979;GO:0015979;GO:0016491;GO:0055114;	-	-	Stroma-localized heme oxygenase 2, Tetrapyrrole biosynthesi
Os07g0510200	238.335	150.392	326.278	2.16952	1.11738	0.000184305	0.00582978	7	19436998	19442748	+	2425	-	GO:0004553;GO:0004553;GO:0004553;GO:0005975;GO:0005975;GO:0005975;GO:0008152;GO:0016787;GO:0016798;GO:0042973;GO:0046658;GO:0046658;GO:0004553;GO:0004553;GO:0004553;GO:0005975;GO:0005975;GO:0005975;GO:0008152;GO:0016021;GO:0016787;GO:0016798;GO:0042973;GO:0004553;GO:0004553;GO:0004553;GO:0005975;GO:0005975;GO:0005975;GO:0008152;GO:0016787;GO:0016798;GO:0042973;GO:0046658;GO:0046658;	K19891	[EC:3.2.1.39]	Glycoside hydrolase, family 17 protein
Os01g0724500	164.035	211.246	116.825	0.553031	-0.854568	0.000184515	0.00582978	1	30217567	30223067	+	3306	OsABCG38	GO:0016020;GO:0016020;GO:0016020;GO:0016021;GO:0016021;	-	-	Similar to ABC transporter (PDR5-like) isolog (PDR1 ABC transporter)
Os03g0255100	1671.9	456.967	2886.84	6.3174	2.65933	0.000185648	0.00585858	3	8196070	8201999	-	3249	OsBgal8	GO:0004553;GO:0004553;GO:0004553;GO:0005975;GO:0005975;GO:0005975;GO:0008152;GO:0016787;GO:0016798;GO:0030246;GO:0030246;GO:0004553;GO:0004553;GO:0004565;GO:0004565;GO:0005618;GO:0005618;GO:0005975;GO:0005975;GO:0005975;GO:0008152;GO:0016020;GO:0016021;GO:0016021;GO:0016787;GO:0016798;GO:0030246;GO:0030246;	-	-	Similar to Relative to SR12 protein (Fragment)
Os07g0584100	69.9239	43.9327	95.9152	2.18323	1.12647	0.000188099	0.00592882	7	23677863	23679919	+	1430	OsWNK5	GO:0000166;GO:0004672;GO:0004672;GO:0004674;GO:0004674;GO:0004674;GO:0005524;GO:0005524;GO:0005524;GO:0005524;GO:0005737;GO:0005737;GO:0006468;GO:0006468;GO:0006468;GO:0006468;GO:0016301;GO:0016310;GO:0016740;GO:0035556;GO:0035556;GO:0106310;GO:0106310;GO:0106311;GO:0106311;	K08867	[EC:2.7.11.1]	Similar to MAP kinase-like protein
Os09g0504800	137.223	178.514	95.9323	0.537393	-0.895951	0.000188355	0.0059298	9	19507194	19509152	+	1028	-	GO:0000214;GO:0000214;GO:0000379;GO:0008033;GO:0090502;	K15326	-	tRNA-splicing endonuclease, subunit Sen54, N- terminal domain containing protein
Os02g0165000	281.061	354.269	207.854	0.586713	-0.769272	0.000189088	0.00594544	2	3495320	3500149	-	1936	-	GO:0008270;GO:0008270;GO:0008270;GO:0016020;GO:0016021;GO:0016021;GO:0008270;GO:0008270;GO:0008270;GO:0016020;GO:0016021;GO:0016021;	-	-	Zinc finger, RING/FYVE/PHD-type domain containing protein
Os08g0457400	31.3938	47.0142	15.7733	0.335502	-1.57561	0.000189303	0.00594544	8	22415878	22418614	-	1844	OsRLCK255	GO:0004672;GO:0004672;GO:0004672;GO:0005524;GO:0005524;GO:0005524;GO:0006468;GO:0006468;	-	-	Similar to Avr9/Cf-9 induced kinase 1
Os03g0128000	252.401	136.699	368.103	2.6928	1.42911	0.000189528	0.00594544	3	1579382	1580910	+	1529	OsFLA2	GO:0046658;GO:0046658;	-	-	FAS1 domain domain containing protein
Os04g0634800	103.081	43.7615	162.4	3.71103	1.89182	0.000191092	0.0059874	4	32294993	32295517	+	525	-	-	-	-	Similar to H0315F07.8 protein
Os05g0134000	602.387	739.552	465.221	0.629058	-0.668735	0.000192298	0.00601164	5	1974028	1977836	-	2057	-	GO:0000166;GO:0004672;GO:0004672;GO:0004674;GO:0004674;GO:0005524;GO:0005524;GO:0005524;GO:0005524;GO:0006468;GO:0006468;GO:0016301;GO:0016310;GO:0016740;GO:0106310;GO:0106310;GO:0106311;GO:0106311;GO:0000166;GO:0004672;GO:0004672;GO:0004674;GO:0004674;GO:0004674;GO:0005524;GO:0005524;GO:0005524;GO:0005524;GO:0005737;GO:0005829;GO:0006468;GO:0006468;GO:0007165;GO:0016301;GO:0016310;GO:0016740;GO:…	-	-	Similar to Glycogen synthase kinase
Os12g0428200	136.853	178.229	95.4766	0.535697	-0.900512	0.000192517	0.00601164	12	13664455	13675555	+	791	OsGH9B17	GO:0000045;GO:0000407;GO:0006914;GO:0006914;GO:0006914;	K19730	-	Autophagy-related protein 1010 domain containing protein
Os08g0112600	807.536	628.621	986.451	1.56923	0.650058	0.000192549	0.00601164	8	671625	674727	+	894	-	GO:0009941;GO:0009941;	-	-	Conserved hypothetical protein
Os08g0276000	166.699	108.776	224.622	2.065	1.04614	0.000193298	0.00602789	8	10621769	10625430	-	2477	-	GO:0000139;GO:0005794;GO:0010008;GO:0016020;GO:0016020;GO:0016021;GO:0016021;GO:0016021;GO:0016021;GO:0072657;	-	-	Similar to Transmembrane 9 superfamily protein member 4
Os01g0327000	6.6863	0.668922	12.7037	18.9912	4.24726	0.000193883	0.0060288	1	12551333	12557268	+	5936	prx14	GO:0004601;GO:0004601;GO:0004601;GO:0004601;GO:0004601;GO:0006979;GO:0006979;GO:0006979;GO:0009505;GO:0009505;GO:0009506;GO:0009506;GO:0016020;GO:0016021;GO:0016021;GO:0016491;GO:0020037;GO:0020037;GO:0020037;GO:0046872;GO:0055114;GO:0098869;	-	-	Similar to Class III peroxidase 14
Os04g0322100	22.8212	5.38945	40.253	7.46886	2.90089	0.0001939	0.0060288	4	14863727	14864824	-	1098	-	-	-	-	Protein of unknown function DUF26 domain containing protein
Os01g0332100	215.285	69.9019	360.668	5.15964	2.36727	0.000194013	0.0060288	1	12870240	12874218	+	2482	OsNIN2	GO:0004564;GO:0004575;GO:0004575;GO:0004575;GO:0005739;GO:0005739;GO:0005975;GO:0005975;GO:0005975;GO:0005987;GO:0005987;GO:0005987;GO:0008152;GO:0016787;GO:0016798;GO:0018215;GO:0033926;GO:0033926;GO:0033926;GO:0004564;GO:0004575;GO:0005975;GO:0005975;GO:0005975;GO:0005987;GO:0008152;GO:0016787;GO:0016798;GO:0018215;GO:0033926;GO:0033926;GO:0033926;	-	-	Similar to Neutral invertase-like protein (Fragment)
Os01g0278000	50.3071	20.8191	79.7952	3.83279	1.93839	0.000194414	0.00603415	1	9770018	9771047	-	1015	OsVQ1	GO:0005516;GO:0005516;GO:0005634;GO:0005634;GO:0006970;GO:0009414;GO:0009651;	-	-	VQ domain containing protein
Os11g0247300	720.911	522.564	919.257	1.75913	0.814859	0.000197364	0.00611853	11	7960531	7963375	+	1755	TID1	GO:0000166;GO:0000226;GO:0000226;GO:0000278;GO:0000278;GO:0003924;GO:0003924;GO:0003924;GO:0003924;GO:0005200;GO:0005200;GO:0005200;GO:0005525;GO:0005525;GO:0005525;GO:0005525;GO:0005737;GO:0005737;GO:0005737;GO:0005856;GO:0005874;GO:0005874;GO:0005874;GO:0005874;GO:0007010;GO:0007017;GO:0007017;GO:0007017;	K07374	-	Alpha-tubulin protein, Cell elongation and divisio
Os01g0739500	669.747	491.901	847.592	1.72309	0.785	0.000197961	0.00612983	1	30885172	30886338	-	1068	-	-	-	-	Conserved hypothetical protein
Os11g0491400	417.649	515.825	319.474	0.619345	-0.691184	0.000198454	0.00613484	11	17379764	17382897	+	2131	-	GO:0016020;GO:0016021;GO:0016021;	-	-	Conserved hypothetical protein
Os05g0534800	359.135	446.894	271.377	0.607253	-0.719631	0.000198588	0.00613484	5	26554982	26560012	+	3628	-	-	-	-	Hypothetical conserved gene
Os12g0601400	26.1319	12.1207	40.1432	3.31195	1.72768	0.000198877	0.00613546	12	25325555	25327111	+	1163	OsIAA3	GO:0005515;GO:0005634;GO:0005634;GO:0005634;GO:0005634;GO:0006355;GO:0006355;GO:0006355;GO:0009734;GO:0009734;	K14484	-	Similar to Auxin-responsive protein (Aux/IAA) (Fragment)
Os12g0116600	1097.54	1357.96	837.123	0.616456	-0.697929	0.000199073	0.00613546	12	817004	820412	-	3210	OsWRKY95	GO:0003677;GO:0003700;GO:0003700;GO:0003700;GO:0005634;GO:0005634;GO:0006355;GO:0006355;GO:0043565;GO:0043565;	-	-	Similar to Transcription factor (Fragment)
Os08g0472800	91.5318	60.6336	122.43	2.01918	1.01377	0.000199711	0.00614793	8	23288613	23294162	-	2197	OsABA8OX2	GO:0004497;GO:0004497;GO:0004497;GO:0005506;GO:0005506;GO:0010295;GO:0010295;GO:0010295;GO:0010295;GO:0016020;GO:0016021;GO:0016021;GO:0016125;GO:0016125;GO:0016491;GO:0016491;GO:0016705;GO:0016705;GO:0020037;GO:0020037;GO:0020037;GO:0046345;GO:0046345;GO:0046872;GO:0055114;GO:0055114;	K09843	[EC:1.14.14.137]	Cytochrome P450 family protein
Os04g0530600	440.736	544.904	336.569	0.617667	-0.695099	0.000200851	0.00616871	4	26540478	26542966	-	955	OsTRX	GO:0005737;GO:0005737;GO:0006662;GO:0006662;GO:0009507;GO:0009507;GO:0009536;GO:0015035;GO:0015035;GO:0015035;GO:0015035;GO:0016671;GO:0016671;GO:0045454;GO:0045454;GO:0045454;GO:0045454;GO:0047134;GO:0047134;	-	-	Similar to Thioredoxin 1 (TRX-1) (Thioredoxin M)
Os04g0415600	139.615	191.654	87.5764	0.456951	-1.12989	0.000200854	0.00616871	4	20533890	20534645	+	756	COPT4	GO:0005375;GO:0005375;GO:0005375;GO:0005375;GO:0005886;GO:0005886;GO:0006811;GO:0006825;GO:0006878;GO:0006878;GO:0006878;GO:0016020;GO:0016021;GO:0016021;GO:0016021;GO:0016021;GO:0035434;GO:0035434;	-	-	Similar to H0622F05.9 protein
Os08g0500700	6286.51	4946.15	7626.87	1.54198	0.624784	0.000202854	0.00621833	8	24719203	24723184	-	3146	OsHSP82A	GO:0000166;GO:0005524;GO:0005524;GO:0005524;GO:0005524;GO:0005737;GO:0005829;GO:0005886;GO:0006457;GO:0006457;GO:0006457;GO:0009408;GO:0009986;GO:0016887;GO:0032991;GO:0034605;GO:0048471;GO:0050821;GO:0051082;GO:0051082;	K04079	-	Similar to Heat shock protein 82
Os11g0544800	1011.19	795.315	1227.06	1.54287	0.625612	0.000202941	0.00621833	11	20030056	20034630	-	1962	GATB	GO:0000166;GO:0003824;GO:0003824;GO:0005524;GO:0005524;GO:0005739;GO:0005739;GO:0005739;GO:0006412;GO:0009507;GO:0009507;GO:0009536;GO:0009570;GO:0009570;GO:0016874;GO:0016874;GO:0016874;GO:0016884;GO:0016884;GO:0016884;GO:0030956;GO:0030956;GO:0030956;GO:0032543;GO:0032543;GO:0032543;GO:0050567;GO:0050567;GO:0050567;GO:0050567;GO:0070681;GO:0070681;GO:0070681;	K02434	-	Glutamyl-tRNA(Gln) amidotransferase subunit B, Primary root developmen
Os01g0342500	127.952	166.55	89.3528	0.536491	-0.898375	0.000203925	0.00623851	1	13508323	13508882	-	560	-	-	-	-	Hypothetical conserved gene
Os03g0305400	12.2723	0	24.5446	Inf	Inf	0.000204072	0.00623851	3	10839459	10840785	-	1000	-	GO:0005773;	-	-	UspA domain containing protein
Os03g0852400	36.0753	6.71222	65.4383	9.74913	3.28527	0.000204683	0.00624767	3	35895803	35896803	-	1001	OsAGP31	GO:0016020;GO:0016021;GO:0016021;	-	-	Conserved hypothetical protein
Os01g0186000	12.79	1.64378	23.9362	14.5617	3.8641	0.000204846	0.00624767	1	4572565	4573271	-	707	OsWRKY10	GO:0003677;GO:0003700;GO:0003700;GO:0003700;GO:0005634;GO:0005634;GO:0006355;GO:0006355;GO:0043565;GO:0043565;	-	-	Similar to WRKY transcription factor 10
Os08g0215300	1834.74	2212.85	1456.64	0.658265	-0.603259	0.000205327	0.00625514	8	6734412	6739686	+	3492	-	-	-	-	Conserved hypothetical protein
Os03g0284400	801.36	600.733	1001.99	1.66794	0.738067	0.000206477	0.0062829	3	9781436	9782524	-	1089	-	GO:0003735;GO:0003735;GO:0005840;GO:0006412;GO:0006412;GO:0015934;GO:0015934;GO:0042254;GO:0042254;GO:0042254;	K02864	-	Similar to Ribosomal protein L10-like
Os03g0785900	224.419	332.987	115.851	0.347915	-1.52319	0.000207333	0.00629433	3	32619263	32620205	-	943	OsGSTU1	GO:0004364;GO:0004364;GO:0005515;GO:0005737;GO:0005737;GO:0006749;GO:0006749;GO:0006749;GO:0016740;	K00799	[EC:2.5.1.18]	Similar to Glutathione-S-transferase
Os08g0382400	2455.91	1891.5	3020.32	1.59679	0.675174	0.00020756	0.00629433	8	18020081	18023911	+	1562	OsCYP38	GO:0000413;GO:0003755;GO:0003755;GO:0016853;GO:0000413;GO:0000413;GO:0003755;GO:0003755;GO:0003755;GO:0003755;GO:0016853;GO:0000413;GO:0000413;GO:0003755;GO:0003755;GO:0003755;GO:0003755;GO:0009507;GO:0009534;GO:0009535;GO:0009535;GO:0009570;GO:0009570;GO:0009579;GO:0009579;GO:0016853;GO:0031977;GO:0031977;GO:0042742;GO:0042742;	-	-	Peptidyl-prolyl cis-trans isomerase, cyclophilin- type domain containing protein
Os04g0453200	275.867	369.856	181.879	0.491756	-1.02399	0.000207568	0.00629433	4	22611924	22620016	+	2253	-	GO:0005351;GO:0005887;GO:0015293;GO:0016020;GO:0016020;GO:0016020;GO:0016021;GO:0016021;GO:0016021;GO:0022857;GO:0022857;GO:0055085;GO:0055085;	-	-	Similar to Monosaccharide transporter 1
Os03g0326500	2397.91	2893.94	1901.87	0.657192	-0.605614	0.000207878	0.00629649	3	11919332	11920433	-	607	-	-	-	-	Similar to Thioredoxin-like 1
Os02g0229800	66.5098	41.3925	91.6271	2.21362	1.14641	0.000208189	0.00629866	2	7300585	7301472	+	888	-	-	-	-	Conserved hypothetical protein
Os02g0721100	181.442	112.914	249.969	2.21379	1.14652	0.000208966	0.00631495	2	29919262	29920338	-	964	-	GO:0000209;GO:0005634;GO:0061631;GO:0061631;	-	-	Similar to E2 ubiquitin-conjugating enzyme UbcH5B (Fragment)
Os08g0511700	278.632	208.701	348.563	1.67016	0.739982	0.000209475	0.00632308	8	25377754	25380592	-	1725	pi55-1	GO:0005515;	-	-	Similar to PSR9 (Fragment)
Os01g0221700	655.481	508.122	802.84	1.58001	0.659937	0.000209817	0.00632617	1	6663533	6666725	+	1008	-	GO:0016020;GO:0016021;GO:0016021;	-	-	Similar to GDT1-like protein 1, chloroplastic
Os08g0178800	1007.7	791.211	1224.2	1.54724	0.6297	0.000210204	0.00633059	8	4610545	4612918	-	1779	OsBBX24	GO:0008270;GO:0008270;GO:0008270;	-	-	Hypothetical conserved gene
Os11g0153300	146.625	103.518	189.732	1.83284	0.874083	0.000211804	0.00637152	11	2490682	2491745	-	1064	-	-	-	-	Conserved hypothetical protein
Os03g0103400	90.1882	59.7182	120.658	2.02046	1.01468	0.000212333	0.00638016	3	235340	238039	+	2700	-	GO:0003700;GO:0003700;GO:0005634;GO:0005634;GO:0006355;GO:0043565;GO:0043565;	-	-	GRAS transcription factor domain containing protein
Os05g0311500	523.23	642.591	403.869	0.6285	-0.670015	0.00021386	0.00641873	5	14245044	14246369	+	1222	-	-	-	-	Protein of unknown function DUF567 family protein
Os01g0626900	1013.9	1231.13	796.67	0.647106	-0.627927	0.000216466	0.00648955	1	25029829	25033240	-	2114	-	GO:0000978;GO:0000981;GO:0001228;GO:0005634;GO:0005634;GO:0006357;GO:0046983;GO:0046983;GO:0046983;	-	-	Helix-loop-helix DNA-binding domain containing protein
Os03g0734100	16.3818	3.05138	29.7122	9.7373	3.28352	0.000216795	0.00649203	3	30074926	30075707	+	517	-	-	-	-	Conserved hypothetical protein
Os04g0441800	120.464	157.529	83.3989	0.529421	-0.917514	0.000217812	0.00651173	4	21970849	21975757	-	2109	-	GO:0015333;GO:0016020;GO:0016020;GO:0016020;GO:0016021;GO:0016021;GO:0022857;GO:0022857;GO:0035673;GO:0055085;GO:0055085;GO:1904680;	-	-	TGF-beta receptor, type I/II extracellular region family protein
Os08g0561600	192.928	133.398	252.457	1.89251	0.920299	0.000217946	0.00651173	8	28123306	28126259	-	2521	OsDSR6	-	-	-	Protein of unknown function DUF966 family protein
Os02g0602300	182.692	233.114	132.269	0.567401	-0.817559	0.000221102	0.00659856	2	23572965	23575487	+	1532	-	GO:0004864;GO:0004864;GO:0004864;GO:0009966;GO:0009966;GO:0032515;GO:0043666;GO:0043666;GO:0043666;GO:0004864;GO:0004864;GO:0004864;GO:0009966;GO:0009966;GO:0032515;GO:0043666;GO:0043666;GO:0043666;	-	-	Similar to Myelin transcription factor 1 (MYT1) (MYTI) (Proteolipid protein binding protein) (PLPB1)
Os06g0567200	29.7186	14.7346	44.7026	3.03386	1.60115	0.00022387	0.0066736	6	21893256	21898174	+	2014	OsAAO1	GO:0005507;GO:0005507;GO:0005507;GO:0005576;GO:0005576;GO:0005576;GO:0008447;GO:0008447;GO:0009505;GO:0009506;GO:0009506;GO:0016491;GO:0016491;GO:0016491;GO:0016491;GO:0016722;GO:0046872;GO:0055114;	K00423	[EC:1.10.3.3]	Ascorbate oxidase, Abiotic stress respons
Os04g0121100	415.468	554.939	275.997	0.497347	-1.00767	0.000224686	0.00668363	4	1248450	1260282	+	2455	OsSub34	GO:0004252;GO:0004252;GO:0004252;GO:0006508;GO:0006508;GO:0006508;GO:0008233;GO:0008236;GO:0008236;GO:0008236;GO:0016787;	-	-	Similar to OSIGBa0115D20.4 protein
Os06g0274500	341.352	425.295	257.409	0.605248	-0.724402	0.000224713	0.00668363	6	9315991	9323826	+	2498	OsSERL2	GO:0000166;GO:0004672;GO:0004672;GO:0004674;GO:0004675;GO:0005515;GO:0005524;GO:0005524;GO:0005524;GO:0005524;GO:0005886;GO:0005886;GO:0005886;GO:0006468;GO:0006468;GO:0006468;GO:0006468;GO:0006952;GO:0006952;GO:0016020;GO:0016021;GO:0016021;GO:0016301;GO:0016310;GO:0016740;GO:0106310;GO:0106310;GO:0106311;GO:0106311;	-	-	Similar to SERK1 (Fragment)
Os03g0130100	439.227	568.286	310.167	0.545794	-0.873571	0.000226052	0.00671588	3	1706053	1708135	+	1949	-	GO:0003824;	K23618	-	Similar to Acyl-activating enzyme 11
Os01g0664200	70.0889	38.1779	102	2.6717	1.41776	0.000228056	0.00675934	1	27130541	27134194	-	2401	-	GO:0000166;GO:0004672;GO:0004672;GO:0004674;GO:0004675;GO:0005524;GO:0005524;GO:0005524;GO:0005524;GO:0005886;GO:0006468;GO:0006468;GO:0006468;GO:0016020;GO:0016021;GO:0016021;GO:0016301;GO:0016310;GO:0016740;GO:0000166;GO:0004672;GO:0004672;GO:0004674;GO:0004675;GO:0005524;GO:0005524;GO:0005524;GO:0005524;GO:0005886;GO:0006468;GO:0006468;GO:0006468;GO:0016020;GO:0016021;GO:0016021;GO:0016301;GO:…	-	-	Similar to Ser Thr specific protein kinase-like protein
Os11g0212900	71.4489	45.509	97.3887	2.13999	1.0976	0.000228071	0.00675934	11	5859750	5868313	-	2740	OsWD40-187	GO:0004672;GO:0004672;GO:0004674;GO:0005524;GO:0005524;GO:0005524;GO:0005886;GO:0006468;GO:0006468;GO:0006468;	-	-	Serine/threonine protein kinase-related domain containing protein
Os12g0149900	805.457	982.284	628.631	0.639969	-0.643927	0.000228283	0.00675934	12	2451806	2455614	-	1842	-	GO:0005515;GO:0005515;	-	-	IQ calmodulin-binding region domain containing protein
Os07g0633000	271.671	153.045	390.296	2.5502	1.35061	0.000230152	0.00680704	7	26256478	26259188	+	1224	-	-	-	-	Hypothetical conserved gene
Os08g0148600	266.204	199.199	333.21	1.67275	0.742223	0.000230891	0.00682124	8	2786227	2792182	-	3926	-	GO:0004525;GO:0005634;GO:0005737;GO:0016442;GO:0030422;GO:0004525;GO:0005634;GO:0005737;GO:0016442;GO:0030422;	-	-	Similar to Endoribonuclease Dicer homolog 3a
Os09g0524800	145.716	90.8002	200.632	2.20959	1.14378	0.000234291	0.00691394	9	20494540	20496911	-	2079	OsBAG1	GO:0000774;GO:0005515;GO:0005737;GO:0031072;GO:0050790;GO:0050821;GO:0051087;GO:0051087;GO:0051087;GO:0000774;GO:0005515;GO:0005737;GO:0031072;GO:0050790;GO:0050821;GO:0051087;GO:0051087;GO:0051087;	-	-	Apoptosis regulator Bcl-2 protein, BAG domain containing protein
Os03g0183300	1125.21	887.804	1362.61	1.53481	0.61806	0.000235256	0.00693466	3	4372266	4373460	-	1195	OsERF_064	GO:0003677;GO:0003677;GO:0003677;GO:0003677;GO:0003700;GO:0003700;GO:0003700;GO:0005634;GO:0005634;GO:0006355;GO:0006355;	K09286	-	Pathogenesis-related transcriptional factor and ERF domain containing protein
Os03g0857500	196.531	113.802	279.259	2.45391	1.29508	0.000236475	0.00695672	3	36184687	36186335	-	1214	-	GO:0016787;GO:0016787;	-	-	Protein of unknown function DUF303, acetylesterase putative domain containing protein
Os03g0651000	291.615	194.465	388.766	1.99916	0.999395	0.000236532	0.00695672	3	25276432	25278489	+	739	-	GO:0000166;GO:0005524;GO:0005524;GO:0005739;GO:0005739;GO:0006412;GO:0006450;GO:0006450;GO:0009507;GO:0009507;GO:0009536;GO:0016874;GO:0016884;GO:0030956;GO:0030956;GO:0032543;GO:0032543;GO:0050567;GO:0050567;GO:0050567;GO:0050567;GO:0070681;GO:0070681;GO:0070681;	K02435	-	Glu-tRNAGln amidotransferase, C subunit family protein
Os01g0552300	2621.21	3151.31	2091.12	0.663572	-0.591676	0.000237251	0.00696902	1	20738654	20742427	+	1363	OsPP2C05	GO:0000287;GO:0004721;GO:0004722;GO:0004722;GO:0004722;GO:0004724;GO:0004724;GO:0005634;GO:0005730;GO:0005730;GO:0005737;GO:0006470;GO:0006470;GO:0006470;GO:0007178;GO:0009507;GO:0009570;GO:0009570;GO:0009579;GO:0009579;GO:0009767;GO:0009767;GO:0016020;GO:0016021;GO:0016021;GO:0016311;GO:0016787;GO:0016791;GO:0016791;GO:0016791;GO:0030145;GO:0043169;GO:0043169;GO:0046872;GO:0046872;GO:0080005;GO:…	K04457	[EC:3.1.3.16]	Similar to Protein phosphatase-2C
Os12g0632800	298.518	200.665	396.371	1.97529	0.982063	0.000237478	0.00696902	12	27109127	27112150	+	2592	HAIKU2	GO:0000166;GO:0004672;GO:0004672;GO:0004672;GO:0005515;GO:0005524;GO:0005524;GO:0005524;GO:0005524;GO:0005886;GO:0005886;GO:0006468;GO:0006468;GO:0016020;GO:0016021;GO:0016021;	-	-	Protein kinase, catalytic domain domain containing protein
Os04g0538400	15.5508	5.37121	25.7304	4.79042	2.26015	0.000238484	0.00698389	4	26931464	26932639	-	1176	-	GO:0005381;GO:0005384;GO:0005384;GO:0005384;GO:0005623;GO:0006880;GO:0016020;GO:0016020;GO:0016021;GO:0016021;GO:0030026;GO:0030026;GO:0055072;GO:0071421;	K22736	-	Similar to Nodulin 21 (N-21)
Os05g0574800	125.943	88.1531	163.733	1.85738	0.893265	0.000238514	0.00698389	5	28632991	28636150	+	3076	OsPPR6	GO:0003723;GO:0005515;GO:0008270;GO:0008270;GO:0008270;GO:0009416;GO:0009451;GO:0009451;GO:0009451;GO:0009507;GO:0009658;GO:0043231;	-	-	Hypothetical conserved gene
Os12g0617250	25.3207	38.9285	11.7129	0.300882	-1.73273	0.00023984	0.00701492	12	26268681	26270167	-	1346	-	-	-	-	Hypothetical gene
Os07g0687000	8.7773	1.68737	15.8672	9.40351	3.2332	0.000240306	0.00702076	7	29191197	29194187	+	1382	CIPK03	GO:0000166;GO:0004672;GO:0004672;GO:0004674;GO:0004674;GO:0004674;GO:0005524;GO:0005524;GO:0005524;GO:0005524;GO:0005634;GO:0005634;GO:0005737;GO:0005737;GO:0006468;GO:0006468;GO:0006468;GO:0006468;GO:0007165;GO:0007165;GO:0016301;GO:0016310;GO:0016740;GO:0035556;GO:0035556;GO:0106310;GO:0106310;GO:0106311;GO:0106311;	-	-	Serine/threonine protein kinase, Abiotic stresse
Os08g0458200	81.2237	109.22	53.2272	0.487338	-1.037	0.000244919	0.00714761	8	22462399	22464860	+	1021	-	-	-	-	Similar to MTD1
Os05g0434800	20.0295	32.1147	7.94424	0.24737	-2.01525	0.000246345	0.00718129	5	21300430	21301218	+	608	-	GO:0016020;GO:0016021;GO:0016021;	-	-	Protein of unknown function DUF1218 domain containing protein
Os06g0332800	829.078	649.028	1009.13	1.55483	0.636756	0.000247594	0.00720434	6	13196376	13198623	-	766	-	-	-	-	Similar to Bundle sheath defective protein 2
Os01g0119100	302.282	159.916	444.648	2.78051	1.47535	0.000247715	0.00720434	1	1090194	1092825	-	1746	-	GO:0005794;GO:0016740;GO:0016757;GO:0016757;GO:0016757;GO:0016757;GO:0016757;	-	-	Similar to Glycosyltransferase
Os07g0147800	945.254	1172.18	718.33	0.612816	-0.706474	0.000247955	0.00720434	7	2469673	2472942	-	2286	-	-	-	-	Hypothetical conserved gene
Os04g0445700	281.645	148.539	414.751	2.79221	1.48141	0.000249478	0.00724064	4	22216936	22221343	-	1906	-	GO:0004315;GO:0004315;GO:0006629;GO:0006631;GO:0006633;GO:0006633;GO:0006633;GO:0006633;GO:0016740;GO:0016746;GO:0016746;GO:0016746;GO:0016747;GO:0016747;GO:0004315;GO:0004315;GO:0004315;GO:0006629;GO:0006631;GO:0006633;GO:0006633;GO:0006633;GO:0006633;GO:0006633;GO:0016740;GO:0016746;GO:0016746;GO:0016746;GO:0016747;GO:0016747;	K09458	[EC:2.3.1.179]	Similar to OSIGBa0140O07.8 protein
Os05g0430400	956.974	753.848	1160.1	1.5389	0.621904	0.00024995	0.00724635	5	21126879	21129643	-	1420	-	GO:0003924;GO:0003924;GO:0005525;GO:0005525;GO:0005739;GO:0005739;GO:0009507;	K19828	-	GTP1/OBG domain containing protein
Os06g0695700	6.52994	0.680021	12.3799	18.2051	4.18627	0.000251056	0.00727044	6	29068772	29071754	+	2298	-	GO:0005516;GO:0005516;	-	-	Calmodulin-binding, plant family protein
Os03g0659200	176.521	120.518	232.525	1.92937	0.948132	0.000253684	0.00732527	3	25800415	25801213	+	799	OsFdC1	GO:0009055;GO:0009055;GO:0009055;GO:0009507;GO:0009507;GO:0009536;GO:0009644;GO:0022900;GO:0022900;GO:0046872;GO:0046872;GO:0051536;GO:0051536;GO:0051536;GO:0051537;GO:0051537;GO:0051537;GO:0051537;GO:0009055;GO:0009055;GO:0009055;GO:0009507;GO:0009507;GO:0009507;GO:0009536;GO:0009644;GO:0009644;GO:0022900;GO:0022900;GO:0046872;GO:0046872;GO:0051536;GO:0051536;GO:0051536;GO:0051537;GO:0051537;GO:…	K02639	-	Similar to Ferredoxin
Os12g0175500	414.118	317.506	510.73	1.60857	0.68578	0.000253716	0.00732527	12	3849391	3853357	-	1176	OsGRX27	GO:0005759;GO:0006812;GO:0009055;GO:0009507;GO:0009507;GO:0009536;GO:0009570;GO:0009570;GO:0015035;GO:0015035;GO:0015035;GO:0015038;GO:0045454;GO:0046872;GO:0046872;GO:0051536;GO:0051537;GO:0051537;	-	-	Similar to Glutaredoxin-like protein
Os03g0637800	73.8768	44.4043	103.349	2.32747	1.21876	0.000253973	0.00732527	3	24415884	24420065	+	3771	OsCR4	GO:0000166;GO:0004672;GO:0004672;GO:0004672;GO:0004672;GO:0004674;GO:0004674;GO:0005515;GO:0005524;GO:0005524;GO:0005524;GO:0005524;GO:0005768;GO:0005886;GO:0005886;GO:0005886;GO:0006468;GO:0006468;GO:0007275;GO:0009786;GO:0009793;GO:0009793;GO:0009986;GO:0010311;GO:0010311;GO:0016020;GO:0016021;GO:0016021;GO:0016301;GO:0016310;GO:0016740;GO:0030139;GO:0032585;GO:0032585;GO:0042803;GO:0046777;GO:…	-	-	Crinkly4 receptor-like kinase, Epidermal cell differentiation, Interlocking of the palea and lemm
Os05g0406300	180.299	66.2814	294.316	4.4404	2.15069	0.00025406	0.00732527	5	19795128	19805706	+	2639	-	-	-	-	Hypothetical protein
Os01g0621600	32.5622	16.7033	48.4211	2.89889	1.5355	0.000256844	0.00739744	1	24784609	24788153	-	2660	-	GO:0004672;GO:0004672;GO:0004672;GO:0004672;GO:0005524;GO:0005524;GO:0005524;GO:0005737;GO:0006468;GO:0006468;GO:0007165;	-	-	Serine/threonine protein kinase-related domain containing protein
Os03g0367900	947.961	745.433	1150.49	1.54338	0.626096	0.000258606	0.00744007	3	14431631	14435168	+	1316	-	GO:0005737;GO:0005829;GO:0005829;GO:0005829;GO:0006508;GO:0006508;GO:0006508;GO:0006508;GO:0006508;GO:0008233;GO:0008234;GO:0016787;GO:0016920;GO:0016920;GO:0005737;GO:0005829;GO:0005829;GO:0005829;GO:0006508;GO:0006508;GO:0006508;GO:0006508;GO:0006508;GO:0008233;GO:0008234;GO:0016787;GO:0016920;GO:0016920;	K01304	[EC:3.4.19.3]	Peptidase C15, pyroglutamyl peptidase I family protein
Os11g0448000	193.613	114.344	272.881	2.38649	1.25489	0.000259287	0.00745153	11	14960642	14967864	+	3095	-	GO:0000166;GO:0004672;GO:0004672;GO:0004674;GO:0005515;GO:0005524;GO:0005524;GO:0005524;GO:0005524;GO:0006468;GO:0006468;GO:0016020;GO:0016021;GO:0016021;GO:0016301;GO:0016310;GO:0016740;	-	-	Protein kinase, catalytic domain domain containing protein
Os07g0631300	185.152	236.046	134.257	0.568775	-0.814071	0.000259685	0.00745486	7	26188163	26189948	-	624	-	-	-	-	Conserved hypothetical protein
Os08g0104700	279.544	190.633	368.455	1.9328	0.950693	0.000261349	0.00749448	8	250589	258757	+	5505	-	GO:0000166;GO:0005524;GO:0005524;GO:0016301;GO:0016307;GO:0016307;GO:0016307;GO:0016310;GO:0016740;GO:0046488;GO:0046488;GO:0046488;GO:0046854;GO:0000166;GO:0000285;GO:0000285;GO:0000285;GO:0005524;GO:0005524;GO:0005524;GO:0005524;GO:0010008;GO:0010008;GO:0016301;GO:0016307;GO:0016307;GO:0016307;GO:0016740;GO:0016887;GO:0046488;GO:0046488;GO:0046488;GO:0046854;GO:0046854;	K00921	[EC:2.7.1.150]	Chaperonin Cpn60/TCP-1 family protein
Os02g0758200	23.2539	10.3747	36.1332	3.48283	1.80026	0.000262071	0.00750701	2	31932285	31933316	-	1032	-	-	-	-	Conserved hypothetical protein
Os05g0142200	269.792	96.7364	442.847	4.57788	2.19468	0.000263639	0.00754168	5	2452663	2453318	-	656	-	-	-	-	Conserved hypothetical protein
Os05g0387200	723.345	566.183	880.506	1.55516	0.637064	0.000263853	0.00754168	5	18738656	18741959	+	2230	-	GO:0003824;GO:0003824;GO:0008146;GO:0008270;GO:0008270;GO:0009247;GO:0009247;GO:0009507;GO:0009507;GO:0016036;GO:0016036;GO:0046506;GO:0046507;GO:0050662;GO:0003824;GO:0003824;GO:0003824;GO:0050662;	K06118	[EC:3.13.1.1]	Similar to UDP-sulfoquinovose synthase, chloroplast precursor (EC 3.13.1.1) (Sulfite:UDP-glucose sulfotransferase) (Sulfolipid biosynthesis protein) (SoSQD1)
Os01g0894000	251.609	315.768	187.45	0.593632	-0.752359	0.000264587	0.00755212	1	38864030	38867821	+	2530	-	GO:0016020;GO:0016021;GO:0016021;GO:0016787;GO:0016787;GO:0016787;GO:0016787;GO:0016787;GO:0016787;	-	-	Metallophosphoesterase domain containing protein
Os03g0200200	46.863	21.8986	71.8274	3.28001	1.7137	0.000264791	0.00755212	3	5261710	5263669	+	1009	-	GO:0005874;	-	-	Conserved hypothetical protein
Os04g0674500	12.6534	3.71714	21.5897	5.80815	2.53808	0.000266009	0.00757739	4	34436658	34438707	+	2050	-	-	-	-	Hypothetical protein
Os05g0567300	411.353	316.125	506.581	1.60247	0.680297	0.000266388	0.00757739	5	28242072	28244772	-	1611	-	GO:0003723;GO:0005525;	K03595	-	Similar to GTP-binding protein era
Os08g0505200	420.358	322.586	518.13	1.60618	0.683631	0.000266539	0.00757739	8	24986875	24990425	+	2798	-	GO:0005634;GO:0005643;GO:0005643;GO:0006999;GO:0017056;GO:0044611;	-	-	tRNA-binding arm domain containing protein
Os01g0683100	488.559	377.207	599.911	1.5904	0.669391	0.000268601	0.00762212	1	28136367	28143339	+	2018	OsKTN60	GO:0000166;GO:0005524;GO:0005524;GO:0005524;GO:0005524;GO:0008017;GO:0008017;GO:0008568;GO:0008568;GO:0016887;GO:0016887;GO:0051013;GO:0051013;GO:0000166;GO:0000226;GO:0005524;GO:0005524;GO:0005524;GO:0005524;GO:0005634;GO:0005634;GO:0005737;GO:0005737;GO:0005856;GO:0005874;GO:0005874;GO:0008017;GO:0008017;GO:0008017;GO:0008568;GO:0008568;GO:0008568;GO:0008568;GO:0009825;GO:0009825;GO:0009832;GO:…	K07767	[EC:5.6.1.1]	Similar to Katanin p60 ATPase-containing subunit (EC 3.6.4.3) (Katanin p60 subunit) (p60 katanin) (Atp60) (CAD ATPase) (Katanin 1) (BOTERO1 protein) (ECTOPIC ROOT HAIR 3 protein) (FAT ROOT protein) (FRAGILE FIBER 2 protein) (AtAAA1)
Os08g0203300	630.976	770.762	491.191	0.63728	-0.650001	0.00026869	0.00762212	8	5998167	6005500	+	3549	-	GO:0005515;GO:0005886;GO:0016020;GO:0016021;GO:0016021;	-	-	Similar to SHR5-receptor-like kinase (Fragment)
Os04g0203400	5.56618	10.8162	0.316203	0.0292344	-5.09619	0.000269919	0.00764877	4	6997052	7005377	-	1019	OsEnS-60	-	-	-	Similar to OSIGBa0147O06.4 protein
Os02g0696500	147.441	77.3448	217.538	2.81257	1.49189	0.000270714	0.00765252	2	28622391	28624619	+	1746	OsXTH23	GO:0004553;GO:0004553;GO:0004553;GO:0005576;GO:0005618;GO:0005618;GO:0005618;GO:0005618;GO:0005975;GO:0005975;GO:0006073;GO:0006073;GO:0008152;GO:0010411;GO:0010411;GO:0016740;GO:0016762;GO:0016762;GO:0016762;GO:0016787;GO:0016798;GO:0042546;GO:0042546;GO:0048046;GO:0048046;GO:0048046;GO:0048046;GO:0071555;GO:0071555;GO:0004553;GO:0004553;GO:0004553;GO:0005975;GO:0005975;GO:0005975;	K08235	[EC:2.4.1.207]	Concanavalin A-like lectin/glucanase domain containing protein
Os11g0115400	461.052	309.315	612.789	1.98111	0.986312	0.000270842	0.00765252	11	703038	703928	+	777	LTP1	GO:0006869;GO:0006869;GO:0006869;GO:0008289;GO:0008289;GO:0008289;GO:0016020;	-	-	Lipid transfer protein LPT IV
Os01g0974100	37.956	63.7024	12.2096	0.191666	-2.38333	0.000271196	0.00765252	1	43044201	43046303	+	781	-	GO:0009507;GO:0009707;GO:0015171;GO:0045037;	-	-	Similar to amino acid selective channel protein
Os04g0631100	135.246	95.1736	175.319	1.84209	0.881346	0.000271212	0.00765252	4	32139084	32140993	+	1841	-	GO:0009535;GO:0009535;GO:0009705;GO:0009705;GO:0015293;GO:0016020;GO:0016021;GO:0016021;GO:0016021;GO:0016021;GO:0022857;GO:0022857;GO:0042631;GO:0042631;GO:0055085;GO:0055085;	K08202	-	Similar to H0105C05.5 protein
Os11g0549900	629.606	766.322	492.89	0.643189	-0.636685	0.000273536	0.00770987	11	20433314	20437020	+	818	-	GO:0016020;GO:0016021;GO:0016021;	-	-	Similar to tubulin alpha-6 chain
Os01g0764900	924.528	1132.59	716.466	0.632591	-0.660655	0.000274892	0.00773981	1	32226157	32229661	-	1614	-	GO:0016811;GO:0016811;	K01455	[EC:3.5.1.49]	Similar to Formamidase
Os04g0669800	667.742	814.553	520.932	0.639531	-0.644913	0.00027558	0.00775092	4	34155536	34158649	-	1697	OsMTK	GO:0000166;GO:0005524;GO:0005524;GO:0008652;GO:0009086;GO:0009086;GO:0009086;GO:0016301;GO:0016310;GO:0016740;GO:0019509;GO:0019509;GO:0046522;GO:0046522;GO:0046522;GO:0046522;	K00899	[EC:2.7.1.100]	Methylthioribose kinase (EC 2.7.1.100)
Os03g0749300	100.905	66.4867	135.324	2.03536	1.02528	0.00027817	0.00781541	3	30853039	30857323	+	3093	OsBGLU1	GO:0004553;GO:0004553;GO:0005576;GO:0005975;GO:0005975;GO:0008152;GO:0008422;GO:0008422;GO:0009251;GO:0009251;GO:0016787;GO:0016798;GO:0004553;GO:0004553;GO:0005576;GO:0005975;GO:0005975;GO:0008152;GO:0008422;GO:0008422;GO:0009251;GO:0009251;GO:0016787;GO:0016798;GO:0004553;GO:0004553;GO:0004553;GO:0005576;GO:0005975;GO:0005975;GO:0005975;GO:0008152;GO:0016787;GO:0016798;GO:0004553;GO:0004553;GO:…	K05349	[EC:3.2.1.21]	Similar to Exoglucanase precursor
Os02g0602900	131.688	170.994	92.3811	0.540258	-0.88828	0.00027945	0.00784304	2	23605516	23607650	+	2135	-	-	-	-	Conserved hypothetical protein
Os04g0390100	80.7378	16.4695	145.006	8.80452	3.13824	0.000279974	0.00784939	4	19189127	19192319	+	1553	-	GO:0030001;GO:0030001;GO:0046872;GO:0046872;GO:0046872;GO:0046872;	-	-	Heavy metal transport/detoxification protein domain containing protein
Os07g0656200	10.074	1.9925	18.1555	9.11193	3.18776	0.000280363	0.00785195	7	27615673	27618594	+	1896	Os7bglu26	GO:0004553;GO:0004553;GO:0005975;GO:0005975;GO:0005975;GO:0008422;	-	-	Similar to Beta-glucosidase 26
Os04g0208200	352.123	136.786	567.461	4.14854	2.0526	0.000281485	0.007875	4	7250381	7251823	+	1347	OsSAG12	GO:0004197;GO:0004197;GO:0005615;GO:0005615;GO:0005764;GO:0006508;GO:0006508;GO:0006508;GO:0008233;GO:0008234;GO:0008234;GO:0008234;GO:0016787;GO:0051603;GO:0051603;	-	-	Cysteine proteinase
Os07g0580900	597.368	464.114	730.622	1.57423	0.654647	0.000282404	0.00789235	7	23506852	23509287	-	2041	OsGGPPS1	GO:0004311;GO:0004311;GO:0004659;GO:0008299;GO:0008299;GO:0008299;GO:0016740;GO:0004311;GO:0004311;GO:0004659;GO:0008299;GO:0008299;GO:0008299;GO:0016740;	K13789	-	Similar to GGDP synthase
Os01g0652800	212.112	65.3945	358.829	5.48714	2.45606	0.000284706	0.00794827	1	26401569	26403477	-	1741	OsTBL57	GO:0005794;GO:0005794;GO:0016020;GO:0016021;GO:0016021;GO:0016413;GO:0016413;	-	-	Protein of unknown function DUF231, plant domain containing protein
Os02g0573400	382.492	472.617	292.366	0.618611	-0.692895	0.00028531	0.0079567	2	21986709	21991419	-	1769	-	GO:0004197;GO:0004197;GO:0004843;GO:0004843;GO:0004843;GO:0004843;GO:0005634;GO:0005829;GO:0006508;GO:0006511;GO:0006511;GO:0006511;GO:0008233;GO:0008234;GO:0016579;GO:0016579;GO:0016579;GO:0016579;GO:0016579;GO:0016787;GO:0018215;	K11842	[EC:3.4.19.12]	Peptidase C19, ubiquitin carboxyl-terminal hydrolase 2 family protein
Os04g0636300	81.4243	53.4229	109.426	2.04829	1.03442	0.000286429	0.00797948	4	32359905	32362614	-	1361	-	GO:0003824;GO:0003824;GO:0003824;GO:0030170;	-	-	Similar to H0410G08.15 protein
Os02g0318500	719.608	563.146	876.071	1.55567	0.637539	0.00028911	0.00804567	2	12668310	12669932	-	1374	OsABCG40	GO:0005524;GO:0005524;GO:0005524;GO:0016020;GO:0016020;GO:0016020;GO:0016021;GO:0016021;GO:0016887;GO:0042626;GO:0042626;GO:0055085;	-	-	ABC transporter-like domain containing protein
Os06g0703900	443.12	544.967	341.272	0.626225	-0.675246	0.00028999	0.00805975	6	29723508	29727074	+	1838	OsPHR4	GO:0003677;GO:0003677;GO:0003677;GO:0005634;GO:0005634;GO:0003677;GO:0003677;GO:0003677;GO:0005634;GO:0005634;	-	-	MYB-CC domain containing transcription factor, Positive regulation of Pi-starvation signaling and Pi- homeostasi
Os06g0602400	39.0461	56.4299	21.6623	0.38388	-1.38127	0.000290227	0.00805975	6	23806008	23811036	+	1825	OsRH52A	GO:0000166;GO:0003676;GO:0003676;GO:0003676;GO:0004386;GO:0004386;GO:0005524;GO:0005524;GO:0005524;GO:0005524;GO:0016787;	K11594	[EC:3.6.4.13]	Similar to DEAD-box protein 3, X-chromosomal (DEAD- box RNA helicase DEAD3) (mDEAD3) (Embryonic RNA helicase) (D1PAS1 related sequence 2)
Os04g0620000	2530.89	2025.9	3035.88	1.49853	0.583551	0.000290983	0.00806406	4	31502967	31514308	-	5184	MRP1	GO:0005524;GO:0016021;GO:0016887;GO:0042626;GO:0055085;	-	-	C-type ATP-binding cassette (ABC) transporter, Arsenic (As) detoxification, Reduction of As in grain
Os03g0294800	443.313	339.302	547.323	1.61309	0.689823	0.000290993	0.00806406	3	10292291	10295620	-	1968	-	GO:0004672;GO:0004672;GO:0004672;GO:0005524;GO:0005524;GO:0005524;GO:0006468;GO:0006468;GO:0016020;GO:0016021;GO:0016021;GO:0004672;GO:0004672;GO:0004672;GO:0005524;GO:0005524;GO:0005524;GO:0006468;GO:0006468;GO:0016020;GO:0016021;GO:0016021;GO:0016301;GO:0016310;	-	-	Similar to Ser-thr protein kinase (Fragment)
Os10g0532600	18.1178	7.09505	29.1406	4.10717	2.03815	0.000292005	0.00808362	10	20714505	20715564	+	1060	OsOFP17	GO:0005634;GO:0045892;GO:0045892;GO:0045892;GO:0045892;	-	-	Protein of unknown function DUF623, plant domain containing protein
Os04g0352400	47.3103	18.2132	76.4074	4.19517	2.06873	0.000297012	0.00821359	4	16813905	16817974	-	2161	OsFKBP62b	GO:0000413;GO:0000413;GO:0003755;GO:0003755;GO:0003755;GO:0003755;GO:0003755;GO:0005515;GO:0005737;GO:0005737;GO:0016853;GO:0061077;GO:0061077;	K09571	[EC:5.2.1.8]	Peptidyl-prolyl cis-trans isomerase, FKBP-type domain containing protein
Os07g0281800	171.68	124.702	218.659	1.75345	0.810193	0.000297554	0.00821996	7	10735655	10738019	+	1472	AO	GO:0016491;GO:0016491;GO:0055114;	-	-	Similar to Aldehyde oxidase-2
Os01g0711400	34688.9	41901.1	27476.7	0.655751	-0.608781	0.000298001	0.00822044	1	29563666	29566585	+	1187	-	GO:0003824;GO:0003824;GO:0004375;GO:0004375;GO:0004375;GO:0004375;GO:0004375;GO:0005739;GO:0005739;GO:0005960;GO:0005960;GO:0006546;GO:0006546;GO:0009941;GO:0009941;GO:0016491;GO:0016594;GO:0019464;GO:0019464;GO:0030170;GO:0030170;GO:0048046;GO:0048046;GO:0055114;	-	-	Similar to Victorin binding protein
Os06g0108900	2672.49	1977.59	3367.39	1.70278	0.767889	0.000298194	0.00822044	6	523053	530057	+	6233	BEL1	GO:0000978;GO:0000981;GO:0003677;GO:0003677;GO:0003677;GO:0003677;GO:0005634;GO:0005634;GO:0006355;GO:0006355;GO:0006355;GO:0006357;	-	-	Similar to H0613A10.3 protein
Os10g0391400	18.7638	1.99647	35.5311	17.797	4.15356	0.0002989	0.00823128	10	13031180	13032006	-	827	OsJAZ	GO:0005634;GO:0005634;GO:0009611;GO:0009611;GO:0031347;GO:0031347;GO:2000022;GO:2000022;	K13464	-	Tify domain containing protein
Os09g0536200	57.8253	35.6171	80.0336	2.24705	1.16804	0.000302028	0.00830876	9	21082259	21084741	+	2483	-	GO:0005515;	-	-	Similar to ARO1-like protein 3
Os01g0108400	8.60449	1.68341	15.5256	9.22272	3.20519	0.000303341	0.0083362	1	455707	457425	+	772	-	GO:0000977;GO:0000981;GO:0003677;GO:0003700;GO:0003700;GO:0006357;GO:0006357;GO:0006357;GO:0006357;GO:0008134;GO:0046983;GO:0046983;GO:0046983;GO:0090575;GO:0090575;	-	-	Helix-loop-helix DNA-binding domain containing protein
Os02g0822500	3015.15	3611.08	2419.23	0.669947	-0.57788	0.000306552	0.00841567	2	35307400	35313636	-	4136	-	GO:0000166;GO:0005524;GO:0005524;GO:0005524;GO:0005524;GO:0005634;GO:0005829;GO:0005975;GO:0006520;GO:0016020;GO:0016301;GO:0016307;GO:0016307;GO:0016307;GO:0016308;GO:0016308;GO:0016308;GO:0016308;GO:0016310;GO:0016740;GO:0046488;GO:0046488;GO:0046488;GO:0046854;GO:0000166;GO:0005524;GO:0005524;GO:0005524;GO:0005524;GO:0005634;GO:0005634;GO:0005829;GO:0005829;GO:0005975;GO:0006520;GO:0016020;GO:…	K00889	[EC:2.7.1.68]	Similar to Junctophilin-2 (Junctophilin type 2) (JP-2)
Os03g0805100	244.19	172.011	316.369	1.83924	0.879108	0.000308368	0.00845671	3	33605547	33612423	+	1634	-	GO:0004310;GO:0004310;GO:0004310;GO:0005789;GO:0005789;GO:0006696;GO:0008610;GO:0008610;GO:0009058;GO:0009058;GO:0016020;GO:0016021;GO:0016021;GO:0016021;GO:0016021;GO:0016740;GO:0016740;GO:0016740;GO:0016765;GO:0016765;GO:0016767;GO:0045338;GO:0045338;GO:0051996;GO:0051996;GO:0051996;	K00801	[EC:2.5.1.21]	Similar to Squalene synthase (EC 2.5.1.21)
Os06g0724800	58.8436	36.5991	81.0882	2.21558	1.14768	0.000309499	0.00847893	6	30799538	30801183	+	1430	OsbHLH155	GO:0005634;GO:0006355;GO:0046983;GO:0046983;GO:0046983;	-	-	Basic helix-loop-helix dimerisation region bHLH domain containing protein
Os04g0196200	1174.3	504.851	1843.74	3.65205	1.86871	0.000310188	0.00848899	4	6564647	6566873	+	1591	-	GO:0005829;GO:0008168;GO:0008168;GO:0008168;GO:0008171;GO:0008171;GO:0008171;GO:0008757;GO:0008757;GO:0016740;GO:0019438;GO:0019438;GO:0032259;GO:0032259;GO:0046983;GO:0046983;GO:0046983;	-	-	Winged helix repressor DNA-binding domain containing protein
Os01g0868000	86.2881	42.4648	130.111	3.06398	1.61541	0.000311654	0.00850589	1	37590034	37592446	-	1056	ERF99	GO:0003677;GO:0003677;GO:0003677;GO:0003677;GO:0003700;GO:0003700;GO:0003700;GO:0005634;GO:0005634;GO:0006355;GO:0006355;	-	-	AP2/ERF transcription factor, Abiotic stress response, Salt stress respons
Os10g0535800	55.8373	34.154	77.5206	2.26974	1.18253	0.000311745	0.00850589	10	20843118	20845183	+	983	-	-	-	-	Protein of unknown function Cys-rich domain containing protein
Os01g0179600	3094.31	3909.51	2279.11	0.582966	-0.778515	0.000312166	0.00850589	1	4153077	4154674	-	1598	OsUGT75K1	GO:0008194;GO:0008194;GO:0008194;GO:0016740;GO:0016757;GO:0043231;GO:0080043;GO:0080043;GO:0080044;GO:0080044;	-	-	UDP-glucuronosyl/UDP-glucosyltransferase family protein
Os07g0231500	579.01	706.052	451.967	0.640133	-0.643558	0.000312248	0.00850589	7	7313552	7314685	+	1134	-	GO:0000079;GO:0000079;GO:0019901;GO:0019901;GO:0019901;	-	-	Cyclin-related 2 domain containing protein
Os12g0583300	46.322	65.7924	26.8515	0.408125	-1.29292	0.000312418	0.00850589	12	24212538	24214065	+	1528	-	GO:0004190;GO:0005576;GO:0006508;GO:0006508;GO:0008233;GO:0030163;	-	-	Peptidase aspartic, catalytic domain containing protein
Os04g0412500	1088.51	1310.74	866.272	0.660901	-0.597493	0.000314534	0.00855027	4	20388100	20390005	+	1199	OsalphaCA2	GO:0004089;GO:0004089;GO:0004089;GO:0004089;GO:0004089;GO:0006730;GO:0008270;GO:0008270;GO:0008270;GO:0008270;GO:0016829;GO:0016836;GO:0046872;	-	-	Similar to OSIGBa0134P10.2 protein
Os10g0378100	66.2876	90.4729	42.1023	0.465358	-1.10359	0.000315004	0.00855027	10	12090264	12098560	-	1839	-	GO:0004497;GO:0004497;GO:0004497;GO:0005506;GO:0005506;GO:0007275;GO:0007275;GO:0010268;GO:0016020;GO:0016021;GO:0016021;GO:0016125;GO:0016125;GO:0016132;GO:0016132;GO:0016491;GO:0016491;GO:0016705;GO:0016705;GO:0020037;GO:0020037;GO:0020037;GO:0046872;GO:0055114;GO:0055114;	-	-	Similar to Cytochrome P450 family protein, expressed
Os11g0161700	117.019	152.347	81.6905	0.536214	-0.89912	0.00031502	0.00855027	11	3019562	3022357	+	1973	-	-	-	-	Conserved hypothetical protein
Os12g0159500	66.1044	92.3671	39.8417	0.431341	-1.2131	0.000315532	0.00855536	12	2971305	2974159	+	2855	-	-	-	-	Conserved hypothetical protein
Os10g0498200	261.611	327.366	195.857	0.598281	-0.741106	0.000317354	0.00859592	10	18998799	19000906	+	1256	-	GO:0003824;GO:0003824;GO:0016787;GO:0016787;GO:0016787;	-	-	Epoxide hydrolase family protein
Os09g0557500	30.1745	44.8782	15.4708	0.344729	-1.53646	0.000320482	0.00865962	9	22156928	22159600	-	1291	OsPUP5	GO:0005215;GO:0015211;GO:0015211;GO:0015860;GO:0016020;GO:0016021;GO:0016021;GO:0016021;GO:0016021;	-	-	Similar to ATPUP5
Os02g0120100	57.7981	32.9787	82.6176	2.50518	1.32492	0.000320528	0.00865962	2	1050786	1056830	-	2250	OsACTPK1	GO:0004672;GO:0004672;GO:0004672;GO:0005524;GO:0005524;GO:0005524;GO:0006468;GO:0006468;GO:0004672;GO:0004672;GO:0004672;GO:0004674;GO:0004674;GO:0005524;GO:0005524;GO:0005524;GO:0006468;GO:0006468;	-	-	Serine/threonine/tyrosine protein kinase, STY kinase, Regulation of ammonium uptak
Os01g0860800	503.987	273.312	734.661	2.68799	1.42653	0.00032069	0.00865962	1	37269811	37274701	+	4162	-	GO:0004553;GO:0004553;GO:0004553;GO:0005975;GO:0005975;GO:0005975;GO:0008152;GO:0016787;GO:0016798;GO:0046658;GO:0046658;GO:0004553;GO:0004553;GO:0004553;GO:0005975;GO:0005975;GO:0005975;GO:0008152;GO:0016787;GO:0016798;GO:0046658;GO:0046658;	-	-	Glycoside hydrolase, family 17 protein
Os06g0494400	288.875	411.625	166.126	0.403586	-1.30905	0.000322263	0.00869321	6	17194074	17200567	+	1852	-	GO:0006855;GO:0015238;GO:0015297;GO:0015297;GO:0015297;GO:0016020;GO:0016020;GO:0016020;GO:0016020;GO:0016021;GO:0016021;GO:0022857;GO:0042908;GO:0042910;GO:0042910;GO:0055085;GO:0055085;	K03327	-	Multi antimicrobial extrusion protein MatE family protein
Os07g0500300	186.882	237.221	136.543	0.575593	-0.796879	0.000323164	0.00870518	7	18840251	18842537	+	952	-	-	-	-	C2 calcium-dependent membrane targeting domain containing protein
Os05g0129300	1455.85	973.402	1938.3	1.99127	0.993687	0.000323367	0.00870518	5	1717710	1719083	+	1374	Lip19	GO:0000976;GO:0003700;GO:0003700;GO:0003700;GO:0003700;GO:0005634;GO:0005634;GO:0006355;GO:0006355;GO:0006971;GO:0009267;GO:0043565;GO:0044212;GO:0045893;GO:0045893;GO:0046982;GO:2000693;	-	-	Basic/leucine zipper protein
Os07g0442900	35.0059	5.39658	64.6152	11.9734	3.58176	0.000324904	0.00873764	7	14988874	14990789	+	946	-	GO:0005886;GO:0005886;GO:0005886;GO:0016020;GO:0016021;GO:0016021;GO:0051539;GO:0051539;	-	-	Uncharacterised protein family UPF0497, trans- membrane plant subgroup domain containing protein
Os01g0668100	49.7407	21.4873	77.9942	3.62979	1.85989	0.000327139	0.00878877	1	27340911	27341950	-	1040	OsFLA7	GO:0005886;GO:0005886;GO:0009834;GO:0009834;	-	-	Similar to Arabinogalactan-like protein
Os05g0440800	72.8509	43.2329	102.469	2.37016	1.24499	0.000328772	0.00881572	5	21587817	21593415	+	3182	OsNek4	GO:0000166;GO:0004672;GO:0004672;GO:0004672;GO:0004674;GO:0004674;GO:0004674;GO:0005524;GO:0005524;GO:0005524;GO:0005524;GO:0006468;GO:0006468;GO:0007017;GO:0007017;GO:0016301;GO:0016310;GO:0016740;GO:0043622;GO:0055028;GO:0055028;GO:0106310;GO:0106310;GO:0106311;GO:0106311;	-	-	Serine/threonine protein kinase domain containing protein
Os06g0255400	394.645	241.887	547.403	2.26305	1.17827	0.00032881	0.00881572	6	8069204	8069983	-	780	-	GO:0005634;GO:0005634;GO:0005737;GO:0005737;GO:0016787;GO:0016787;GO:0016787;GO:0016787;	K07766	[EC:3.6.1.52]	Similar to Nudix hydrolase 18, mitochondrial precursor (EC 3.6.1.-) (AtNUDT18)
Os11g0537375	1227.1	1480.67	973.538	0.657498	-0.604942	0.000334373	0.00894451	11	19589693	19596109	+	2431	-	-	-	-	Hypothetical protein
Os08g0189200	221.133	5.27373	436.993	82.8623	6.37264	0.000334502	0.00894451	8	5222230	5223304	+	917	GLP8-3	GO:0005576;GO:0005618;GO:0030145;GO:0030145;GO:0030145;GO:0045735;GO:0046872;GO:0048046;GO:0048046;	-	-	Germin-like protein 8-3, Disease resistanc
Os09g0337300	128.158	61.5181	194.798	3.16651	1.66289	0.000334631	0.00894451	9	10252139	10254682	+	2438	-	GO:0005515;GO:0016020;GO:0016020;GO:0016020;GO:0016021;GO:0016021;	-	-	Hypothetical gene
Os10g0525400	829.116	652.364	1005.87	1.54188	0.624693	0.000335143	0.00894912	10	20432061	20433202	-	1094	OsGSTU15	GO:0004364;GO:0005515;GO:0005737;GO:0005737;GO:0006749;GO:0006749;GO:0006749;GO:0016740;	K00799	[EC:2.5.1.18]	Similar to Glutathione S-transferase GSTU31 (Fragment)
Os05g0407500	711.393	517.562	905.225	1.74902	0.806545	0.000337571	0.00899046	5	19868485	19871283	+	2156	GID1	GO:0005634;GO:0005634;GO:0005634;GO:0005634;GO:0005737;GO:0005737;GO:0009739;GO:0009740;GO:0009740;GO:0009939;GO:0009939;GO:0010325;GO:0010325;GO:0010331;GO:0010331;GO:0010331;GO:0010331;GO:0016787;GO:0016787;GO:0016787;GO:0016787;GO:0016787;GO:0048444;GO:0048444;	K14493	[EC:3.-.-.-]	Soluble gibberellin receptor, Gibberellin signalin
Os07g0229800	174.375	123.521	225.229	1.8234	0.866634	0.000337617	0.00899046	7	7229170	7232294	-	1663	-	GO:0004367;GO:0004367;GO:0004367;GO:0005829;GO:0006072;GO:0006072;GO:0006072;GO:0009331;GO:0009331;GO:0016616;GO:0016616;GO:0046168;GO:0046168;GO:0047952;GO:0051287;GO:0051287;GO:0055114;	-	-	Similar to GLY1; glycerol-3-phosphate dehydrogenase (NAD+)
Os06g0595800	216.746	139.587	293.905	2.10554	1.07419	0.00033787	0.00899046	6	23438800	23440545	+	1506	OsAT8	GO:0016410;GO:0016740;GO:0016746;GO:0016747;GO:0016747;	-	-	Transferase family protein
Os05g0394200	24.057	11.0626	37.0514	3.34924	1.74383	0.000338054	0.00899046	5	19178379	19183276	+	2223	-	GO:0071249;	-	-	Hypothetical conserved gene
Os09g0453300	16.7248	6.39363	27.056	4.23171	2.08124	0.000339886	0.00902436	9	16999461	17001374	-	1686	OsANN10	GO:0005509;GO:0005509;GO:0005509;GO:0005509;GO:0005544;GO:0005544;GO:0005737;GO:0005509;GO:0005509;GO:0005509;GO:0005544;GO:0005544;	K17098	-	Annexin family protein
Os11g0444000	161.49	116.459	206.522	1.77335	0.826475	0.000340013	0.00902436	11	14672877	14675385	-	1533	-	GO:0008194;GO:0008194;GO:0008194;GO:0016740;GO:0043231;GO:0080043;GO:0080043;GO:0080044;GO:0080044;	K13227	[EC:2.4.1.202]	Similar to UDP-glucosyltransferase BX8
Os01g0953600	569.175	413.097	725.253	1.75565	0.812004	0.000340913	0.00903917	1	42003971	42009785	-	3052	-	GO:0003955;GO:0003955;GO:0005829;GO:0005829;GO:0008753;GO:0010181;GO:0010181;GO:0016491;GO:0016491;GO:0016491;GO:0050136;GO:0052873;GO:0003955;GO:0003955;GO:0005829;GO:0005829;GO:0008753;GO:0010181;GO:0010181;GO:0016491;GO:0016491;GO:0016491;GO:0050136;GO:0052873;	K19784	-	NADPH-dependent FMN reductase family protein
Os01g0818600	203.648	256.942	150.355	0.585171	-0.77307	0.00034394	0.00911028	1	34868412	34872484	-	1929	-	GO:0004672;GO:0004672;GO:0004672;GO:0005524;GO:0005524;GO:0005524;GO:0006468;GO:0006468;GO:0000166;GO:0004672;GO:0004672;GO:0004674;GO:0004675;GO:0005524;GO:0005524;GO:0005524;GO:0005524;GO:0005886;GO:0006468;GO:0006468;GO:0006468;GO:0016020;GO:0016021;GO:0016021;GO:0016301;GO:0016310;GO:0016740;	-	-	Similar to Leucine-rich repeat transmembrane protein kinase
Os11g0151400	30.6451	15.6801	45.6102	2.9088	1.54042	0.000345112	0.00913214	11	2390496	2392366	-	1871	OsCYP94C2	GO:0005506;GO:0005506;GO:0016020;GO:0016021;GO:0016021;GO:0016705;GO:0016705;GO:0020037;GO:0020037;GO:0020037;GO:0055114;	K20624	[EC:1.14.14.49]	Cytochrome P450 family protein
Os01g0618100	480.404	590.367	370.441	0.627476	-0.672367	0.000345748	0.0091339	1	24579647	24582075	-	1325	-	GO:0047834;	-	-	Similar to IN2-2 protein
Os10g0344000	210.667	265.844	155.49	0.584894	-0.773753	0.000346108	0.0091339	10	10231802	10234439	-	1782	-	GO:0006855;GO:0015238;GO:0015297;GO:0015297;GO:0015297;GO:0016020;GO:0016020;GO:0016020;GO:0016020;GO:0022857;GO:0042908;GO:0042910;GO:0042910;GO:0055085;GO:0055085;	-	-	Similar to transparent testa 12 protein
Os01g0694900	328.001	249.785	406.217	1.62627	0.701563	0.000346493	0.0091339	1	28729121	28735042	+	2221	-	GO:0000149;GO:0005543;GO:0005543;GO:0005545;GO:0005545;GO:0005545;GO:0005546;GO:0005794;GO:0005905;GO:0005905;GO:0006897;GO:0006900;GO:0030136;GO:0030136;GO:0030136;GO:0030136;GO:0030136;GO:0030276;GO:0030276;GO:0030276;GO:0031410;GO:0032050;GO:0048268;GO:0048268;GO:0072583;	-	-	Epsin-like, N-terminal domain containing protein
Os01g0836600	21.4648	33.5445	9.38502	0.279778	-1.83765	0.000346563	0.0091339	1	35861267	35863888	+	2622	OsABCG3	GO:0000166;GO:0005524;GO:0005524;GO:0005524;GO:0005524;GO:0005886;GO:0016020;GO:0016020;GO:0016020;GO:0016021;GO:0016021;GO:0016887;GO:0016887;GO:0042626;GO:0055085;	-	-	ATP-binding cassette (ABC) transporter, Half-size ABC transporter of the G family, Pollen wall formatio
Os05g0463400	160.537	208.229	112.844	0.541922	-0.883844	0.000347222	0.00914212	5	22759059	22761884	+	2629	-	-	-	-	PWWP domain containing protein
Os03g0644400	518.615	633.219	404.012	0.638029	-0.648306	0.00035069	0.00922423	3	24850181	24854377	-	2277	OsProT	GO:0005886;GO:0006865;GO:0016020;GO:0016021;GO:0016021;GO:0003333;GO:0005886;GO:0005886;GO:0005886;GO:0006865;GO:0015171;GO:0016020;GO:0016021;GO:0016021;	-	-	Amino acid permease
Os10g0534900	846.471	667.982	1024.96	1.53441	0.617687	0.000352021	0.00925002	10	20801749	20806453	-	2397	-	GO:0000978;GO:0000981;GO:0003677;GO:0003677;GO:0003677;GO:0003677;GO:0005634;GO:0005634;GO:0006355;GO:0006355;GO:0006355;GO:0006357;	-	-	Similar to Prep (Fragment)
Os07g0116600	567.368	772.015	362.721	0.469837	-1.08977	0.000353603	0.00928163	7	909597	911056	-	1368	-	GO:0008080;GO:0008080;GO:0016740;GO:0016747;GO:0016747;	-	-	Similar to HLS1 (HOOKLESS 1); N-acetyltransferase
Os05g0485300	19.4352	30.9124	7.95794	0.257435	-1.95772	0.000353928	0.00928163	5	23865753	23869389	+	1174	-	GO:0005783;GO:0016020;GO:0016021;GO:0016021;GO:0016021;GO:0016021;GO:0055088;	-	-	TRAM, LAG1 and CLN8 homology domain containing protein
Os05g0339000	166.783	211.964	121.602	0.573694	-0.801647	0.000354787	0.00929492	5	15873838	15880419	-	2168	-	GO:0005623;GO:0006886;GO:0006886;GO:0015031;GO:0016020;	-	-	VHS domain containing protein
Os04g0405300	77.6075	44.7324	110.483	2.46986	1.30443	0.000358649	0.00938678	4	20109577	20110741	-	1055	OsSDR110C-MS3	GO:0016491;GO:0016491;GO:0055114;	-	-	Similar to Stem secoisolariciresinol dehydrogenase (Fragment)
Os01g0886000	357.57	441.09	274.049	0.621299	-0.686641	0.000359547	0.00940096	1	38491273	38494120	-	1346	-	-	-	-	Protein of unknown function DUF179 family protein
Os01g0864200	40.224	57.8683	22.5797	0.390191	-1.35775	0.000360334	0.00941221	1	37403082	37403883	+	802	-	GO:0016020;GO:0016021;GO:0016021;	-	-	Conserved hypothetical protein
Os01g0759400	47.8825	67.548	28.2171	0.417734	-1.25935	0.00036175	0.00943637	1	31943529	31948580	-	2989	OsPK7	GO:0000166;GO:0004672;GO:0004672;GO:0004674;GO:0004674;GO:0005524;GO:0005524;GO:0005524;GO:0005524;GO:0006468;GO:0006468;GO:0007165;GO:0007165;GO:0007165;GO:0016301;GO:0016310;GO:0016740;GO:0106310;GO:0106310;GO:0106311;GO:0106311;	-	-	OsPK7
Os01g0642000	350.014	440.299	259.729	0.589892	-0.761477	0.000361974	0.00943637	1	25792699	25797614	+	1517	-	GO:0000139;GO:0000139;GO:0000139;GO:0005783;GO:0005789;GO:0005789;GO:0005789;GO:0005794;GO:0010296;GO:0010296;GO:0010296;GO:0016020;GO:0016021;GO:0016021;GO:0016787;GO:0016787;GO:0018215;	K15889	[EC:3.1.1.-]	Carboxylesterase, type B family protein
Os02g0705300	117.312	82.1232	152.501	1.85698	0.892957	0.000362736	0.00944689	2	29108515	29112062	+	3472	OsTLP8	GO:0005515;GO:0005515;GO:0005515;GO:0005515;GO:0005929;GO:0035091;GO:0061512;	K19600	-	Tubby-like protein 2
Os07g0204500	399.728	490.552	308.905	0.629708	-0.667245	0.000364729	0.00948321	7	5613825	5623660	-	1199	-	GO:0000166;GO:0005737;GO:0005829;GO:0005829;GO:0005829;GO:0008252;GO:0008252;GO:0008253;GO:0008253;GO:0016311;GO:0016787;GO:0016787;GO:0016787;GO:0046872;GO:0000166;GO:0005737;GO:0005829;GO:0005829;GO:0008252;GO:0008252;GO:0008253;GO:0008253;GO:0016311;GO:0016787;GO:0016787;GO:0016787;GO:0046872;	K03787	[EC:3.1.3.5]	Survival protein SurE family protein
Os01g0795600	13.8138	4.36386	23.2638	5.33101	2.41441	0.000364849	0.00948321	1	33699128	33699682	+	555	-	-	-	-	Conserved hypothetical protein
Os12g0512000	45.7219	78.7209	12.723	0.161622	-2.6293	0.000368827	0.00957716	12	19779508	19786366	+	1347	YUCCA5	GO:0004499;GO:0050660;GO:0050661;	K11816	[EC:1.14.13.168]	Flavin monooxygenase-like enzyme , Auxin biosynthesi
Os03g0746700	110.391	144.43	76.3516	0.528641	-0.91964	0.000372655	0.00965916	3	30694418	30695954	-	1537	-	-	-	-	Conserved hypothetical protein
Os10g0479500	60.4401	84.8132	36.0671	0.425253	-1.23361	0.000372717	0.00965916	10	18000856	18005796	+	1347	LOGL10	GO:0005634;GO:0005634;GO:0005829;GO:0005829;GO:0009691;GO:0009691;GO:0009691;GO:0016787;GO:0016799;GO:0016799;GO:0102682;	K22522	[EC:3.2.2.-]	Similar to carboxy-lyase
Os05g0201700	5.3338	10.3168	0.350789	0.0340017	-4.87825	0.000377565	0.00976221	5	6333107	6333718	+	612	-	GO:0005634;	-	-	Hypothetical conserved gene
Os04g0444900	184.798	234.284	135.311	0.577552	-0.791978	0.000377829	0.00976221	4	22189044	22191821	+	1249	-	GO:0000976;GO:0003712;GO:0005634;GO:0005634;GO:0005634;GO:0006325;GO:0006355;GO:0006355;GO:0006355;GO:0042393;GO:0042393;GO:0042393;GO:0046872;GO:0046872;	-	-	Similar to Alfin-1
Os05g0593000	134.839	96.2269	173.451	1.80252	0.850018	0.000378082	0.00976221	5	29545102	29546639	-	1538	-	GO:0046872;	-	-	Phospholipase A2, active site domain containing protein
Os08g0465800	2300.26	2768.48	1832.04	0.661748	-0.595646	0.000378174	0.00976221	8	22878735	22882730	-	1975	OsGAD1	GO:0003824;GO:0003824;GO:0004351;GO:0004351;GO:0004351;GO:0004351;GO:0004351;GO:0005829;GO:0005829;GO:0006536;GO:0006536;GO:0006538;GO:0006538;GO:0016829;GO:0016831;GO:0016831;GO:0016831;GO:0019752;GO:0019752;GO:0030170;GO:0030170;GO:0030170;GO:0003824;GO:0003824;GO:0004351;GO:0004351;GO:0004351;GO:0004351;GO:0004351;GO:0005829;GO:0005829;GO:0006536;GO:0006536;GO:0006538;GO:0006538;GO:0016829;GO:…	K01580	[EC:4.1.1.15]	Similar to Glutamate decarboxylase
Os01g0672100	53.6223	32.851	74.3935	2.26457	1.17924	0.00037915	0.00977386	1	27556027	27560681	-	1515	ONAC073	GO:0000976;GO:0003677;GO:0003677;GO:0005634;GO:0005634;GO:0006355;GO:0006355;GO:0006355;GO:0043565;GO:0044212;GO:0045893;GO:2000652;	-	-	No apical meristem (NAM) protein domain containing protein
Os11g0116400	79.7022	52.8887	106.516	2.01396	1.01003	0.000379366	0.00977386	11	734252	737187	+	946	-	GO:0003746;GO:0003746;GO:0003746;GO:0003746;GO:0005737;GO:0005737;GO:0005737;GO:0005737;GO:0005737;GO:0006412;GO:0006414;GO:0006414;GO:0006414;GO:0043043;GO:0043043;	K02356	-	Similar to Elongation factor P (EF-P)
Os02g0230875	14.5304	2.37453	26.6862	11.2385	3.49038	0.000380712	0.00979896	2	7365270	7365975	-	508	-	-	-	-	Conserved hypothetical protein
Os07g0572100	35.8973	19.5209	52.2737	2.67783	1.42107	0.000381324	0.00980476	7	23098564	23100449	+	1713	DAO	GO:0005507;GO:0005507;GO:0005507;GO:0005507;GO:0008131;GO:0008131;GO:0008131;GO:0008131;GO:0009308;GO:0009308;GO:0009308;GO:0009308;GO:0016491;GO:0046872;GO:0048038;GO:0048038;GO:0048038;GO:0052593;GO:0052594;GO:0052595;GO:0052595;GO:0052596;GO:0055114;	K00276	[EC:1.4.3.21]	Similar to Amine oxidase like protein (EC 1.4.3.6) (Copper amine oxidase)
Os02g0661100	89.4691	60.4799	118.458	1.95864	0.969854	0.00038168	0.00980476	2	26767607	26771623	-	1768	OsTPP1	GO:0003824;GO:0003824;GO:0004805;GO:0004805;GO:0004805;GO:0004805;GO:0005992;GO:0005992;GO:0005992;GO:0005992;GO:0009409;GO:0009409;GO:0009651;GO:0009651;GO:0016311;GO:0016787;GO:0003824;GO:0003824;GO:0004805;GO:0004805;GO:0004805;GO:0005992;GO:0005992;GO:0005992;GO:0016311;GO:0016787;	K01087	[EC:3.1.3.12]	Similar to Trehalose-6-phosphate phosphatase
Os12g0454800	61.5782	38.842	84.3145	2.1707	1.11816	0.000382156	0.00980743	12	15776462	15779912	+	3451	CRL4	GO:0000160;GO:0000160;GO:0000166;GO:0002229;GO:0002229;GO:0004672;GO:0004672;GO:0004674;GO:0004675;GO:0004675;GO:0005524;GO:0005524;GO:0005524;GO:0005524;GO:0005886;GO:0005886;GO:0005886;GO:0006468;GO:0006468;GO:0006952;GO:0007178;GO:0009736;GO:0009736;GO:0016020;GO:0016021;GO:0016021;GO:0016301;GO:0016310;GO:0016740;GO:0042742;GO:0042742;	-	-	Receptor-like serine/threonine kinase, Cytokinin signalin
Os01g0824000	16.1035	5.31969	26.8873	5.0543	2.33751	0.000384033	0.00983743	1	35192713	35194379	+	1667	-	-	-	-	Conserved hypothetical protein
Os05g0101400	778.404	614.29	942.519	1.53432	0.617603	0.000384237	0.00983743	5	97377	99788	-	797	-	GO:0003729;GO:0003735;GO:0003735;GO:0003735;GO:0003735;GO:0005762;GO:0005840;GO:0005840;GO:0005840;GO:0006412;GO:0006412;GO:0009507;GO:0009570;GO:0009941;GO:0022625;GO:0003735;GO:0003735;GO:0003735;GO:0005840;	K02902	-	Similar to 50S ribosomal protein L28, chloroplast precursor
Os03g0121700	235.426	152.508	318.343	2.08739	1.0617	0.000384444	0.00983743	3	1194347	1195744	+	1062	-	GO:0005737;GO:0005854;GO:0005854;GO:0006612;GO:0051082;	K03626	-	Similar to Nascent polypeptide-associated complex alpha subunit-like protein 3 (NAC-alpha-like protein 3) (Alpha-NAC-like protein 3)
Os06g0191800	42.0527	24.0274	60.078	2.5004	1.32216	0.000387253	0.00989972	6	4633666	4635469	-	1722	OsCYP709C11	GO:0004497;GO:0004497;GO:0004497;GO:0005506;GO:0005506;GO:0016021;GO:0016491;GO:0016705;GO:0016705;GO:0020037;GO:0020037;GO:0020037;GO:0046872;GO:0055114;	K20660	-	Cytochrome P450 family protein
Os05g0531100	26.8385	7.41841	46.2586	6.23565	2.64054	0.00038922	0.00994038	5	26368273	26369016	+	744	Dfu584	-	-	-	Protein of unknown function DUF584 family protein
Os05g0113400	2323.26	3035.04	1611.48	0.530957	-0.913332	0.000389665	0.00994211	5	716295	718798	+	2402	OsADF7	GO:0003779;GO:0003779;GO:0003779;GO:0003779;GO:0015629;GO:0015629;GO:0015629;GO:0030042;GO:0030042;	K05765	-	Similar to Actin-depolymerizing factor 2 (ADF 2)
Os11g0592800	578.334	452.727	703.942	1.55489	0.636815	0.000390358	0.00995017	11	22561645	22565343	-	2155	-	GO:0003824;GO:0003824;GO:0005739;GO:0005739;GO:0005829;GO:0006400;GO:0006400;GO:0006400;GO:0016740;GO:0016740;GO:0035596;GO:0035596;GO:0035597;GO:0035600;GO:0045736;GO:0045736;GO:0046872;GO:0046872;GO:0051536;GO:0051536;GO:0051536;GO:0051539;GO:0051539;GO:0051539;GO:0051539;	-	-	Similar to CDK5RAP1-like protein
Os06g0220900	52.791	15.4265	90.1554	5.8442	2.547	0.000392653	0.00999901	6	6233176	6233477	+	302	-	-	-	-	Conserved hypothetical protein
Os06g0288300	1172.97	618.782	1727.16	2.79122	1.48089	0.000393401	0.0100084	6	10479285	10480865	+	1581	OsCGT	GO:0008194;GO:0008194;GO:0008194;GO:0016740;GO:0016757;GO:0035251;GO:0043231;GO:0080043;GO:0080044;	K23154	[EC:2.4.1.360]	C-glucosyltransferase, Flavone-C-glycoside synthesi
Os03g0837800	82.7114	110.297	55.1263	0.499801	-1.00057	0.000395282	0.0100466	3	35208499	35211344	-	1069	-	-	-	-	Endoplasmic reticulum ERp29-type, C-terminal domain containing protein
Os02g0740400	38.9825	14.0997	63.8654	4.52954	2.17936	0.000397313	0.0100885	2	30965666	30967599	-	1873	OsGELP44	GO:0016788;GO:0016788;GO:0016788;	-	-	Similar to GSDL-motif lipase
Os05g0256100	1409.17	1690.28	1128.07	0.667385	-0.583409	0.000400539	0.0101522	5	9461682	9474094	+	3281	-	GO:0004674;GO:0004674;GO:0005515;GO:0005886;GO:0005886;GO:0046777;GO:0046777;	-	-	Similar to SHR5-receptor-like kinase (Fragment)
Os07g0418600	40.0126	2.66936	77.3558	28.9792	4.85694	0.000400594	0.0101522	7	13354235	13355291	-	1057	OsRePRP2.2	-	-	-	Proline-rich glycoprotein, ABA-dependent inhibition of root growt
Os08g0189300	44.6448	4.0405	85.2491	21.0986	4.39908	0.000402262	0.0101847	8	5228827	5229949	+	893	GLP8-4	GO:0005576;GO:0005618;GO:0030145;GO:0030145;GO:0030145;GO:0045735;GO:0046872;GO:0048046;GO:0048046;	-	-	Germin-like protein 8-4, Disease resistanc
Os04g0639200	2101.59	2804.57	1398.61	0.49869	-1.00379	0.000407311	0.0103027	4	32481008	32482342	+	1259	-	GO:0009507;GO:0009535;GO:0009535;GO:0009536;GO:0009611;GO:0009611;GO:0016021;GO:0071486;GO:0071492;	-	-	Similar to OSIGBa0138H21-OSIGBa0138E01.1 protein
Os06g0543200	142.353	99.9021	184.804	1.84985	0.887407	0.000408279	0.0103172	6	20454402	20457003	-	1940	-	GO:0003677;GO:0003677;GO:0003677;GO:0005634;GO:0005634;	-	-	Similar to CDPK substrate protein 1
Os05g0500500	136.164	174.646	97.6813	0.559309	-0.838284	0.000410195	0.0103558	5	24627221	24629101	+	1006	-	GO:0005737;GO:0005737;	-	-	Heat shock protein Hsp20 domain containing protein
Os11g0695800	18.2824	29.1355	7.42929	0.254991	-1.97148	0.000410884	0.0103632	11	28451238	28454914	-	3565	MRKc	GO:0005515;GO:0005886;GO:0016020;	-	-	Similar to Receptor kinase MRKc
Os06g0589500	130.031	87.2494	172.813	1.98068	0.985993	0.000411719	0.0103744	6	23119059	23122162	+	1417	-	-	-	-	Conserved hypothetical protein
Os09g0424200	268.94	117.594	420.286	3.57405	1.83756	0.000412225	0.0103772	9	15381632	15384391	+	1294	-	GO:0005829;GO:0005829;GO:0006541;GO:0006541;	K22314	[EC:3.4.19.16]	Glutamine amidotransferase class-I domain containing protein
Os07g0541200	69.9361	94.557	45.3152	0.479237	-1.06119	0.000416359	0.0104713	7	21368384	21374650	-	2101	-	GO:0000166;GO:0004672;GO:0004672;GO:0004674;GO:0004674;GO:0005524;GO:0005524;GO:0005524;GO:0005524;GO:0005886;GO:0005886;GO:0006468;GO:0006468;GO:0006468;GO:0006468;GO:0016020;GO:0016021;GO:0016021;GO:0016301;GO:0016310;GO:0016740;	K16812	-	Similar to receptor-like serine-threonine protein kinase
Os07g0539400	7.13058	1.00338	13.2578	13.2131	3.72389	0.000420996	0.010569	7	21245036	21247034	-	1566	Gns12	GO:0004553;GO:0004553;GO:0004553;GO:0005975;GO:0005975;GO:0005975;GO:0008152;GO:0016787;GO:0016798;GO:0042973;GO:0046658;GO:0046658;	-	-	Similar to hydrolase, hydrolyzing O-glycosyl compounds
Os08g0550400	294.342	223.897	364.787	1.62926	0.704216	0.000421044	0.010569	8	27602301	27603934	-	1246	-	GO:0016020;GO:0016021;GO:0016021;	-	-	Similar to RING-H2 finger protein ATL5P
Os07g0474600	827.464	654.644	1000.28	1.52798	0.611628	0.00042345	0.0106193	7	17116440	17120414	+	1367	-	GO:0008168;GO:0008610;GO:0008610;GO:0008610;	K00574	[EC:2.1.1.79]	Similar to Mycolic acid methyl transferase-like protein
Os07g0518500	92.5741	133.191	51.9575	0.390099	-1.35809	0.000427362	0.0107072	7	20012739	20015538	+	2705	-	GO:0004497;GO:0004497;GO:0004497;GO:0005506;GO:0005506;GO:0007275;GO:0010268;GO:0016021;GO:0016125;GO:0016125;GO:0016132;GO:0016491;GO:0016491;GO:0016705;GO:0016705;GO:0020037;GO:0020037;GO:0020037;GO:0046872;GO:0055114;GO:0055114;GO:0004497;GO:0004497;GO:0005506;GO:0005506;GO:0016021;GO:0016491;GO:0016705;GO:0016705;GO:0020037;GO:0020037;GO:0020037;GO:0046872;GO:0055114;GO:0005506;GO:0005506;GO:…	-	-	Similar to taxane 10-beta-hydroxylase
Os07g0105600	129.161	91.8369	166.485	1.81283	0.858244	0.000428406	0.0107218	7	306054	306968	+	779	-	GO:0005509;GO:0005509;GO:0005509;GO:0009507;GO:0009507;GO:0009523;GO:0009523;GO:0009579;GO:0009654;GO:0009654;GO:0009767;GO:0009767;GO:0015979;GO:0015979;GO:0019898;GO:0019898;GO:0045156;GO:0045156;	-	-	Photosystem II oxygen evolving complex protein PsbQ family protein
Os02g0654700	30.563	15.4463	45.6797	2.95733	1.56429	0.000428757	0.0107218	2	26422187	26423485	-	1299	ERF91	GO:0003677;GO:0003677;GO:0003677;GO:0003677;GO:0003700;GO:0003700;GO:0003700;GO:0005634;GO:0005634;GO:0006355;GO:0006355;	K09286	-	AP2/ERF family protein, Abiotic stress respons
Os08g0442400	30.4123	15.86	44.9645	2.83508	1.50339	0.000431982	0.0107922	8	21564093	21568488	+	1866	AP2/EREBP_109	GO:0003677;GO:0003677;GO:0003677;GO:0003677;GO:0003700;GO:0003700;GO:0003700;GO:0005634;GO:0005634;GO:0006355;GO:0006355;	K09285	-	Similar to BABY BOOM
Os03g0794500	530.288	414.27	646.305	1.56011	0.641645	0.000433567	0.0108119	3	33038059	33041471	-	1680	OsGDH1	GO:0004352;GO:0004352;GO:0004353;GO:0004354;GO:0005739;GO:0005739;GO:0005739;GO:0006520;GO:0006520;GO:0006520;GO:0006538;GO:0006995;GO:0006995;GO:0016491;GO:0016491;GO:0016491;GO:0016639;GO:0016639;GO:0055114;GO:1901698;GO:1901698;	K00261	[EC:1.4.1.3]	Similar to Glutamate dehydrogenase (EC 1.4.1.3) (GDH)
Os02g0657000	5.68868	0.34556	11.0318	31.9244	4.99659	0.000433589	0.0108119	2	26550965	26552002	+	1038	OsERF_035	GO:0003677;GO:0003677;GO:0003677;GO:0003677;GO:0003700;GO:0003700;GO:0003700;GO:0005634;GO:0005634;GO:0006355;GO:0006355;	-	-	AP2 domain-containing protein Rap211
Os04g0468600	95.3684	59.0533	131.684	2.22991	1.15699	0.000438095	0.0109139	4	23408498	23410250	-	1641	-	-	-	-	Hypothetical conserved gene
Os07g0567400	149.434	93.4149	205.454	2.19937	1.13709	0.000443312	0.0110334	7	22798854	22800192	-	945	-	GO:0009055;GO:0009055;GO:0009055;GO:0009773;GO:0020037;GO:0020037;GO:0020037;GO:0022900;GO:0046872;GO:0046872;	K08906	-	Similar to Cytochrome c6
Os02g0234450	51.8255	72.102	31.549	0.43756	-1.19245	0.000444028	0.0110409	2	7618738	7621248	+	2511	-	GO:0000166;GO:0004672;GO:0004672;GO:0004674;GO:0004674;GO:0004674;GO:0004674;GO:0005524;GO:0005524;GO:0005524;GO:0005524;GO:0005886;GO:0006468;GO:0006468;GO:0006468;GO:0016021;GO:0016021;GO:0016301;GO:0016310;GO:0016740;GO:0031625;GO:0106310;GO:0106310;GO:0106311;GO:0106311;	-	-	Hypothetical conserved gene
Os02g0326200	290.957	221.541	360.372	1.62666	0.701914	0.000445183	0.0110591	2	13127080	13132370	+	843	-	GO:0003676;GO:0003676;GO:0003676;	-	-	Nucleotide-binding, alpha-beta plait domain containing protein
Os06g0192800	19.6252	8.3901	30.8603	3.67818	1.87899	0.000445742	0.0110626	6	4678838	4680111	+	1274	-	GO:0016020;GO:0016021;GO:0016021;	-	-	Similar to RING-H2 finger protein ATL1R (RING-H2 finger protein ATL8)
Os03g0299800	69.7374	97.2057	42.2691	0.434842	-1.20144	0.000447239	0.0110893	3	10525760	10531373	-	2653	-	GO:0016020;GO:0016021;GO:0016021;GO:0009975;GO:0009975;GO:0016020;GO:0016021;GO:0016021;GO:0051762;GO:0051762;GO:0009975;GO:0009975;GO:0016020;GO:0016021;GO:0016021;GO:0051762;GO:0051762;	-	-	Protein of unknown function Cys-rich family protein
Os09g0394600	80.9628	54.0189	107.907	1.99757	0.998248	0.000447848	0.011094	9	13688245	13690936	-	1665	-	GO:0004439;GO:0004439;GO:0016787;GO:0034485;GO:0034485;GO:0046856;GO:0046856;GO:0046856;	-	-	Endonuclease/exonuclease/phosphatase domain containing protein
Os06g0216700	448.056	560.532	335.58	0.598681	-0.740141	0.00044953	0.0111252	6	5930467	5931984	-	852	OsSCL3	GO:0009055;GO:0009055;GO:0009055;GO:0022900;	-	-	Cupredoxin domain containing protein
Os05g0142900	14.3637	4.97096	23.7564	4.77903	2.25672	0.000455804	0.0112647	5	2477904	2478474	-	571	-	-	-	-	Conserved hypothetical protein
Os03g0115300	80.6315	53.793	107.47	1.99784	0.998444	0.000456498	0.0112647	3	861320	862938	-	1544	-	GO:0005515;GO:0005739;	-	-	Pentatricopeptide repeat domain containing protein
Os03g0254200	1024.79	1316.99	732.581	0.556254	-0.846184	0.000456537	0.0112647	3	8130378	8132030	+	597	-	GO:0003333;GO:0003333;GO:0005886;GO:0005887;GO:0015173;GO:0016020;GO:0016021;	-	-	Similar to predicted protein
Os11g0151002	475.266	579.187	371.345	0.641149	-0.641268	0.000456875	0.0112647	11	2367903	2372136	-	1425	-	GO:0005515;	-	-	Similar to Calmodulin binding protein
Os04g0660100	295.926	225.577	366.275	1.62373	0.699309	0.00046129	0.0113625	4	33676818	33683540	-	6620	Os	GO:0005515;GO:0009741;GO:0009742;GO:0009742;GO:0009826;GO:0009826;GO:0040008;GO:0040008;	-	-	Helix-loop-helix DNA-binding domain containing protein
Os03g0746900	33.2095	17.1717	49.2473	2.86793	1.52001	0.000461701	0.0113625	3	30707829	30708737	+	909	-	-	-	-	Protein of unknown function DUF1677, plant family protein
Os01g0735300	192.318	98.8979	285.738	2.88923	1.53068	0.000466921	0.0114802	1	30666642	30668299	+	1658	OsUGT88C3	GO:0008194;GO:0008194;GO:0008194;GO:0016740;GO:0016757;GO:0016758;GO:0043231;	-	-	UDP-glucuronosyl/UDP-glucosyltransferase family protein
Os11g0242100	422.832	516.976	328.688	0.635789	-0.653379	0.000469226	0.0115177	11	7595301	7606762	+	3249	-	GO:0004348;GO:0004348;GO:0004348;GO:0004348;GO:0004553;GO:0004553;GO:0005975;GO:0005975;GO:0006629;GO:0006680;GO:0006680;GO:0008152;GO:0008422;GO:0008422;GO:0016020;GO:0016020;GO:0016020;GO:0016021;GO:0016139;GO:0016787;GO:0016798;GO:0004348;GO:0004348;GO:0004348;GO:0004348;GO:0004553;GO:0004553;GO:0005975;GO:0005975;GO:0006629;GO:0006680;GO:0006680;GO:0008152;GO:0008422;GO:0008422;GO:0016020;GO:…	K17108	[EC:3.2.1.45]	Beta-glucosidase, GBA2 type domain containing protein
Os05g0476700	241.762	153.043	330.481	2.15939	1.11063	0.000469317	0.0115177	5	23463142	23465536	+	2395	OsPUB2	GO:0004842;GO:0004842;GO:0004842;GO:0005515;GO:0016567;GO:0016567;GO:0016567;GO:0051865;	-	-	U-box E3ubiquitin ligase, Positive regulation of cold stress respons
Os07g0142200	4.20624	0	8.41248	Inf	Inf	0.000473982	0.0116214	7	2176824	2177640	+	817	gp1	-	-	-	Conserved hypothetical protein
Os01g0187300	4.35655	0	8.7131	Inf	Inf	0.000475112	0.0116383	1	4667309	4669037	+	1505	-	GO:0016020;GO:0016021;GO:0016021;	-	-	Hypothetical conserved gene
Os01g0106900	5717.89	6794.31	4641.47	0.683141	-0.549745	0.000479814	0.0117317	1	374728	380713	-	1899	OsDXR	GO:0005515;GO:0008299;GO:0008299;GO:0008299;GO:0009507;GO:0009536;GO:0009570;GO:0009570;GO:0016491;GO:0019288;GO:0030145;GO:0030145;GO:0030604;GO:0030604;GO:0030604;GO:0030604;GO:0030604;GO:0030604;GO:0046686;GO:0046872;GO:0046872;GO:0046872;GO:0051484;GO:0051484;GO:0055114;GO:0070402;GO:0070402;GO:0070402;GO:0005515;GO:0008299;GO:0008299;GO:0008299;GO:0009507;GO:0009507;GO:0009536;GO:0009570;GO:…	K00099	[EC:1.1.1.267]	Similar to 1-deoxy-D-xylulose 5-phosphate reductoisomerase (Fragment)
Os11g0614500	15.667	5.06925	26.2647	5.18119	2.37328	0.000479818	0.0117317	11	23852063	23860876	+	3957	OspPLAIIiota	GO:0006629;GO:0006629;GO:0006629;GO:0016042;GO:0016042;GO:0016787;GO:0016787;GO:0004620;GO:0006629;GO:0006629;GO:0006629;GO:0016042;GO:0016042;GO:0016787;GO:0047372;GO:0047372;	-	-	Similar to Patatin-like protein
Os01g0871500	100.04	138.131	61.9495	0.448485	-1.15687	0.000480764	0.011744	1	37790484	37792882	+	1791	-	GO:0015333;GO:0016020;GO:0016020;GO:0016020;GO:0016021;GO:0016021;GO:0022857;GO:0022857;GO:0035673;GO:0055085;GO:0055085;GO:1904680;	K14638	-	TGF-beta receptor, type I/II extracellular region family protein
Os07g0641600	135.288	173.822	96.7532	0.556621	-0.845232	0.000484336	0.011813	7	26700793	26705242	-	1565	-	GO:0005634;GO:0005634;GO:0006479;GO:0006479;GO:0008276;GO:0008276;GO:0008276;	-	-	SAM (and some other nucleotide) binding motif domain containing protein
Os10g0521000	55.855	77.5129	34.1972	0.44118	-1.18056	0.000484484	0.011813	10	20154610	20159181	-	1986	OsTRE	GO:0004555;GO:0004555;GO:0004555;GO:0004555;GO:0005886;GO:0005886;GO:0005975;GO:0005975;GO:0005991;GO:0005991;GO:0005993;GO:0008152;GO:0015927;GO:0016787;GO:0016798;	K01194	[EC:3.2.1.28]	Similar to TRE1 protein (Fragment)
Os06g0320200	49.4513	69.0506	29.852	0.432321	-1.20983	0.000485714	0.0118217	6	12437683	12442790	-	1967	Os6bglu24	GO:0004553;GO:0004553;GO:0005975;GO:0005975;GO:0005975;GO:0008422;GO:0016787;	K01188	[EC:3.2.1.21]	Similar to OSIGBa0135C13.7 protein
Os07g0121200	178.492	243.714	113.27	0.464763	-1.10543	0.000485889	0.0118217	7	1117768	1120936	-	3072	-	GO:0000166;GO:0004672;GO:0004672;GO:0004674;GO:0005515;GO:0005524;GO:0005524;GO:0005524;GO:0005524;GO:0006468;GO:0006468;GO:0016020;GO:0016021;GO:0016021;GO:0016301;GO:0016310;GO:0016740;	-	-	Similar to LRR receptor-like kinase
Os07g0168000	1540.16	1236.02	1844.29	1.49212	0.577364	0.000486187	0.0118217	7	3645846	3656754	-	3102	-	GO:0000175;GO:0000175;GO:0000957;GO:0000958;GO:0000958;GO:0000963;GO:0000965;GO:0000965;GO:0003676;GO:0003676;GO:0003723;GO:0003723;GO:0003723;GO:0003723;GO:0004518;GO:0004527;GO:0004654;GO:0004654;GO:0004654;GO:0004654;GO:0004654;GO:0004654;GO:0005739;GO:0005739;GO:0005829;GO:0005829;GO:0006364;GO:0006364;GO:0006397;GO:0006397;GO:0006401;GO:0006401;GO:0006402;GO:0006402;GO:0008033;GO:0008033;GO:…	K00962	[EC:2.7.7.8]	Similar to Polyribonucleotide phophorylase (Fragment)
Os06g0218000	7.52416	13.7835	1.26481	0.0917628	-3.44595	0.000490786	0.0119226	6	6027823	6029449	+	1627	OsSKIPb	GO:0000398;GO:0000398;GO:0000398;GO:0005634;GO:0005681;GO:0005681;GO:0005681;	K06063	-	Similar to pre-mRNA-splicing factor prp45
Os09g0408600	1174.28	1409.49	939.071	0.666247	-0.585871	0.000493161	0.0119692	9	14454765	14457455	-	1752	-	GO:0004742;GO:0009534;GO:0009941;GO:0016740;GO:0016746;GO:0016746;GO:0016746;GO:0018215;	K00627	[EC:2.3.1.12]	Similar to Dihydrolipoamide S-acetyltransferase (EC 2.3.1.12)
Os01g0190000	336.572	414.179	258.965	0.62525	-0.677495	0.000494944	0.0120015	1	4800233	4802174	+	1050	-	GO:0005634;GO:0005634;GO:0016491;GO:0016491;GO:0016491;GO:0016702;GO:0055114;	-	-	Similar to oxidoreductase
Os02g0826300	38.9237	22.2885	55.5589	2.49271	1.31772	0.0004969	0.0120378	2	35513023	35513771	+	749	OsCLE206	-	-	-	Conserved hypothetical protein
Os05g0307100	174.63	221.953	127.308	0.573579	-0.801936	0.000502731	0.0121594	5	13927674	13929113	+	863	-	GO:0016020;GO:0016021;GO:0016021;	-	-	Similar to tetracycline transporter protein
Os06g0102100	1882.29	1017.92	2746.67	2.6983	1.43205	0.000503387	0.0121594	6	163259	165320	+	1932	CYP93G2	GO:0004497;GO:0005506;GO:0005506;GO:0009813;GO:0016020;GO:0016020;GO:0016020;GO:0016021;GO:0016021;GO:0016491;GO:0016705;GO:0016705;GO:0016709;GO:0016709;GO:0016712;GO:0020037;GO:0020037;GO:0020037;GO:0046872;GO:0055114;GO:0102469;GO:0102472;	K23135	[EC:1.14.14.162]	Cytochrome P450 93G2 protein (CYP93G2), flavanone 2-hydroxylase (F2H), C-glycosylflavone biosynthesi
Os06g0503400	2081.64	2496.87	1666.42	0.667403	-0.583371	0.00050356	0.0121594	6	17836976	17840764	+	1146	-	GO:0005783;GO:0005789;GO:0005789;GO:0016020;GO:0016021;GO:0016021;	-	-	Reticulon family protein
Os01g0717700	630.129	764.513	495.745	0.648445	-0.624944	0.000503761	0.0121594	1	29894029	29898449	+	1818	-	GO:0003824;GO:0003824;GO:0016020;GO:0016021;GO:0016021;GO:0016846;GO:0016846;	-	-	EGF-like, alliinase domain containing protein
Os06g0217700	39.1791	20.7874	57.5709	2.76951	1.46963	0.000504818	0.0121684	6	6007466	6010097	-	964	-	GO:0009535;GO:0009535;GO:0009579;GO:0009579;GO:0016020;GO:0016021;GO:0016021;	-	-	Conserved hypothetical protein
Os05g0142500	18.4634	7.74971	29.1771	3.76492	1.91262	0.00050542	0.0121684	5	2467844	2468065	-	222	-	-	-	-	Hypothetical conserved gene
Os02g0589400	321.65	231.739	411.561	1.77597	0.828604	0.000505516	0.0121684	2	22741593	22743361	-	1769	UGT	GO:0008194;GO:0008194;GO:0008194;GO:0016740;GO:0016757;GO:0043231;GO:0043231;GO:0080043;GO:0080044;	-	-	UDP-glucuronosyl/UDP-glucosyltransferase family protein
Os07g0613000	90.0474	118.838	61.2566	0.515463	-0.956059	0.000507687	0.0122001	7	25225862	25226756	-	788	-	-	-	-	RelA/SpoT protein domain containing protein
Os03g0104100	143.83	103.663	183.996	1.77495	0.82778	0.000507759	0.0122001	3	276806	278906	-	1983	-	GO:0004722;GO:0004724;GO:0006470;GO:0016311;GO:0016791;GO:0016791;GO:0106306;GO:0106306;GO:0106307;GO:0106307;	-	-	Protein phosphatase 2C, N-terminal domain containing protein
Os02g0477100	398.345	487.031	309.659	0.63581	-0.653332	0.000510026	0.0122434	2	16343270	16345584	-	1707	-	-	-	-	Hypothetical conserved gene
Os02g0748800	13.7073	4.67296	22.7416	4.86664	2.28293	0.000511993	0.0122795	2	31461228	31462971	-	1744	OsGRL4	GO:0005623;GO:0009055;GO:0015035;GO:0015035;GO:0015035;GO:0045454;	-	-	Thioredoxin fold domain containing protein
Os03g0194900	207.634	155.454	259.815	1.67133	0.740998	0.000521662	0.0125	3	4923937	4926075	+	1922	-	GO:0016020;GO:0016021;GO:0016021;GO:0046872;GO:0055114;GO:0016020;GO:0016021;GO:0016021;GO:0046872;GO:0055114;	-	-	Uncharacterised conserved protein UCP037471 domain containing protein
Os05g0231700	45.4425	24.9396	65.9454	2.6442	1.40283	0.000522443	0.0125073	5	8000718	8002989	+	1251	OsTIP4	GO:0015250;GO:0015267;GO:0015267;GO:0016020;GO:0016020;GO:0016020;GO:0016021;GO:0016021;GO:0055085;GO:0055085;	K09873	-	Similar to Tonoplast intrinsic protein
Os03g0232900	136.856	98.2186	175.493	1.78675	0.837342	0.000523155	0.012513	3	7046913	7051263	-	1948	-	GO:0009725;GO:0009725;GO:0016020;GO:0016021;GO:0016021;GO:0016021;GO:0016021;GO:0038023;GO:0038023;	K07297	-	Hly-III related domain containing protein
Os01g0111800	104.277	60.3744	148.179	2.45434	1.29534	0.00052493	0.0125346	1	624087	624759	+	673	-	GO:0016021;GO:0016021;	-	-	Conserved hypothetical protein
Os01g0846400	70.2087	97.3643	43.0532	0.442186	-1.17727	0.000525006	0.0125346	1	36346113	36349545	+	3419	-	-	-	-	Conserved hypothetical protein
Os09g0542200	815.034	647.022	983.046	1.51934	0.603445	0.000527757	0.0125889	9	21355221	21357846	-	913	-	-	-	-	Thioredoxin-like fold domain containing protein
Os02g0709200	499.586	607.47	391.703	0.64481	-0.633054	0.000531341	0.0126629	2	29324774	29328372	-	1629	-	GO:0000105;GO:0000105;GO:0003824;GO:0003824;GO:0004400;GO:0004400;GO:0008483;GO:0009058;GO:0009058;GO:0016740;GO:0030170;GO:0030170;GO:0030170;	K00817	[EC:2.6.1.9]	Similar to Histidinol-phosphate aminotransferase, chloroplast precursor (EC 2.6.1.9) (Imidazole acetol- phosphate transaminase)
Os03g0618300	708.869	899.166	518.573	0.576726	-0.794041	0.000532183	0.0126715	3	23450188	23452171	-	1336	-	GO:0016491;GO:0016491;GO:0016491;GO:0046872;GO:0046872;GO:0051213;GO:0055114;	-	-	Isopenicillin N synthase family protein
Os05g0535900	61.6611	28.121	95.2012	3.38541	1.75933	0.000536342	0.012759	5	26616540	26620854	+	2347	-	GO:0005515;GO:0005515;	-	-	IQ calmodulin-binding region domain containing protein
Os07g0584500	599.75	474.612	724.888	1.52733	0.61101	0.000536831	0.0127592	7	23704154	23708928	+	2495	-	GO:0003676;GO:0003676;GO:0003723;GO:0003723;GO:0003723;GO:0003723;GO:0003729;GO:1990904;GO:0003676;GO:0003676;GO:0003723;GO:0003723;GO:0003723;GO:0003723;GO:0003729;GO:1990904;	K14411	-	Nucleotide-binding, alpha-beta plait domain containing protein
Os02g0671100	47.4261	13.4562	81.3961	6.04897	2.59669	0.000537857	0.0127721	2	27248839	27250065	+	1227	MAIF1	GO:0005515;	-	-	Cyclin-like F-box domain containing protein
Os01g0727700	9.57875	2.34203	16.8155	7.17987	2.84396	0.000538942	0.0127863	1	30341265	30341594	-	330	OsS40-10	-	-	-	Hypothetical conserved gene
Os02g0589000	1406.41	929.103	1883.72	2.02747	1.01968	0.000546613	0.012935	2	22722799	22733189	-	1365	-	GO:0004806;GO:0006629;GO:0006629;GO:0006629;GO:0008374;GO:0008374;	-	-	Lecithin:cholesterol acyltransferase family protein
Os09g0375600	97.2727	63.3822	131.163	2.0694	1.04922	0.000546683	0.012935	9	12565503	12567065	-	993	OsRLCK269	GO:0000976;GO:0004672;GO:0004672;GO:0004675;GO:0005524;GO:0005524;GO:0005524;GO:0005886;GO:0006468;GO:0006468;GO:0006468;	-	-	Similar to Protein kinase family protein
Os10g0546600	597.748	471.515	723.982	1.53544	0.618652	0.00054679	0.012935	10	21368384	21373100	+	1875	CYP97C2	GO:0004497;GO:0005506;GO:0005506;GO:0009507;GO:0009507;GO:0009941;GO:0009941;GO:0009974;GO:0009974;GO:0016021;GO:0016117;GO:0016117;GO:0016117;GO:0016491;GO:0016705;GO:0016705;GO:0020037;GO:0020037;GO:0020037;GO:0020037;GO:0046872;GO:0055114;	K09837	[EC:1.14.14.158]	Similar to Chloroplast carotenoid epsilon-ring hydroxylase
Os01g0590700	157.192	85.2831	229.1	2.68635	1.42565	0.000547172	0.012935	1	23073608	23079776	+	2760	-	GO:0000166;GO:0004176;GO:0004176;GO:0004176;GO:0004222;GO:0004222;GO:0005524;GO:0005524;GO:0005524;GO:0005524;GO:0005739;GO:0006508;GO:0006508;GO:0006508;GO:0006508;GO:0009534;GO:0009941;GO:0000166;GO:0004176;GO:0004176;GO:0004222;GO:0004222;GO:0005524;GO:0005524;GO:0005524;GO:0005524;GO:0006508;GO:0006508;	-	-	Peptidase M41 domain containing protein
Os01g0843800	19.0242	7.03955	31.0089	4.40496	2.13913	0.000550003	0.0129903	1	36236705	36239144	+	2061	OsLAC6	GO:0005507;GO:0005507;GO:0005507;GO:0005576;GO:0016491;GO:0046274;GO:0046274;GO:0046274;GO:0046872;GO:0048046;GO:0048046;GO:0048046;GO:0048046;GO:0052716;GO:0052716;GO:0052716;GO:0052716;GO:0055114;	K05909	[EC:1.10.3.2]	Similar to L-ascorbate oxidase
Os10g0389000	162.749	206.434	119.065	0.57677	-0.793931	0.000553465	0.013053	10	12870906	12874037	-	1061	OsCML8	GO:0000278;GO:0005509;GO:0005509;GO:0005509;GO:0005509;GO:0005634;GO:0005813;GO:0005814;GO:0008017;GO:0019722;GO:0031683;GO:0032795;GO:0046872;	K13448	-	Centrin
Os03g0399800	1688.17	846.096	2530.24	2.99049	1.58038	0.000554121	0.013053	3	16209132	16210009	+	781	-	GO:0030246;GO:0030246;GO:0030246;	-	-	Mannose-binding lectin domain containing protein
Os01g0946700	62.1154	3.35571	120.875	36.0207	5.17075	0.000554297	0.013053	1	41603305	41604652	+	1170	OsGLN1	GO:0004553;GO:0004553;GO:0004553;GO:0005975;GO:0005975;GO:0005975;GO:0008152;GO:0016787;GO:0016798;GO:0046658;GO:0046658;	-	-	Similar to Glucan endo-1,3-beta-glucosidase GV (EC 3.2.1.39) ((1->3)-beta-glucan endohydrolase GV) ((1->3)- beta-glucanase isoenzyme GV) (Beta-1,3- endoglucanase GV)
Os06g0679500	14.1209	5.02249	23.2194	4.62308	2.20885	0.000554636	0.013053	6	28275643	28279473	+	1897	-	GO:0000139;GO:0000139;GO:0005794;GO:0006486;GO:0006486;GO:0006486;GO:0006486;GO:0008378;GO:0016020;GO:0016020;GO:0016020;GO:0016021;GO:0016757;GO:0016758;GO:0000139;GO:0000139;GO:0005783;GO:0005794;GO:0005794;GO:0006486;GO:0006486;GO:0006486;GO:0006486;GO:0008378;GO:0016020;GO:0016020;GO:0016020;GO:0016021;GO:0016021;GO:0016757;GO:0016758;	K20855	[EC:2.4.1.-]	Similar to Avr9 elicitor response-like protein
Os04g0630900	97.8006	128.22	67.3815	0.525516	-0.928193	0.000555367	0.0130581	4	32090880	32093039	+	1273	-	GO:0003854;GO:0003854;GO:0006694;GO:0006694;GO:0016020;GO:0016021;GO:0016021;GO:0016491;GO:0016616;GO:0016616;GO:0016616;GO:0055114;	K08695	[EC:1.3.1.77]	Similar to H0105C05.3 protein
Os07g0668700	546.87	662.335	431.406	0.651341	-0.618514	0.000555844	0.0130581	7	28240466	28245410	+	2350	-	GO:0006629;GO:0006629;GO:0016787;GO:0006629;GO:0006629;GO:0016787;	-	-	Lipase, class 3 family protein
Os02g0106100	136.282	97.988	174.576	1.7816	0.833175	0.000558421	0.013107	2	343057	346875	+	2442	OSINV3	GO:0004553;GO:0004553;GO:0004564;GO:0004564;GO:0004564;GO:0004575;GO:0004575;GO:0005576;GO:0005618;GO:0005773;GO:0005975;GO:0005975;GO:0005975;GO:0008152;GO:0016021;GO:0016787;GO:0016798;	K21351	[EC:2.4.1.99]	Similar to Fructosyltransferase
Os11g0138400	211.448	268.385	154.51	0.575701	-0.796608	0.000571235	0.0133958	11	1781776	1786597	-	894	-	GO:0003824;GO:0003824;GO:0005737;GO:0016311;GO:0016791;GO:0016791;GO:0016868;	-	-	Similar to Phosphoglycerate mutase family protein, expressed
Os04g0667600	373.375	260.895	485.854	1.86226	0.897054	0.000572652	0.0134145	4	34081143	34081905	+	763	-	-	-	-	Heavy metal transport/detoxification protein domain containing protein
Os03g0120200	137.552	99.3093	175.794	1.77017	0.823886	0.000573049	0.0134145	3	1109242	1113045	-	2330	OsREM6.2	-	-	-	Remorin, C-terminal region domain containing protein
Os07g0529600	86.4104	114.114	58.7072	0.514463	-0.958861	0.000573702	0.0134179	7	20724581	20726069	+	1489	OsDR8	GO:0005506;GO:0005739;GO:0005739;GO:0005829;GO:0005829;GO:0006974;GO:0006974;GO:0008270;GO:0008270;GO:0009228;GO:0009228;GO:0009228;GO:0009228;GO:0009409;GO:0009409;GO:0009507;GO:0009507;GO:0009536;GO:0009570;GO:0009570;GO:0009570;GO:0009579;GO:0009579;GO:0009941;GO:0009941;GO:0010319;GO:0010319;GO:0016740;GO:0016763;GO:0018131;GO:0019904;GO:0019904;GO:0042803;GO:0042803;GO:0046872;GO:0052837;GO:…	K03146	[EC:2.4.2.60]	Similar to Thiazole biosynthetic enzyme 1-1, chloroplast precursor
Os11g0539700	120.151	155.248	85.0548	0.547865	-0.868107	0.000575947	0.0134585	11	19707522	19708469	+	948	OsFbox608	GO:0005515;	-	-	F-box domain, cyclin-like domain containing protein
Os01g0738300	33.4488	15.1388	51.7587	3.41895	1.77355	0.000576716	0.0134645	1	30819009	30823245	+	2668	-	GO:0000166;GO:0004672;GO:0004672;GO:0004674;GO:0004675;GO:0005524;GO:0005524;GO:0005524;GO:0005524;GO:0005886;GO:0005886;GO:0006468;GO:0006468;GO:0006468;GO:0006468;GO:0016021;GO:0016301;GO:0016310;GO:0016740;	-	-	Protein kinase, core domain containing protein
Os02g0588500	69.8996	41.5003	98.299	2.36863	1.24405	0.000578924	0.0135041	2	22687278	22692268	+	3012	-	GO:0006071;GO:0006629;GO:0006629;GO:0008081;GO:0008081;GO:0008889;GO:0008889;GO:0006071;GO:0006629;GO:0006629;GO:0008081;GO:0008081;GO:0008889;GO:0008889;GO:0008889;GO:0008889;	-	-	Hypothetical conserved gene
Os02g0710800	130.957	167.99	93.9241	0.559106	-0.838807	0.000580371	0.0135259	2	29447864	29451429	+	1505	RecG	GO:0000166;GO:0003676;GO:0003676;GO:0003676;GO:0003678;GO:0005524;GO:0005524;GO:0005524;GO:0005524;GO:0005739;GO:0005739;GO:0006281;GO:0006281;GO:0006281;GO:0009507;GO:0009507;GO:0032508;GO:0033955;	-	-	Similar to ATP binding / ATP-dependent DNA helicase/ ATP-dependent helicase/ helicase/ nucleic acid binding
Os05g0157200	173.387	219.166	127.607	0.58224	-0.780314	0.000581359	0.013537	5	3345130	3347246	-	779	-	GO:0005886;GO:0009409;	-	-	UspA domain containing protein
Os05g0514800	18.3209	0.34556	36.2963	105.036	6.71474	0.000584891	0.0136039	5	25530831	25531070	+	240	-	GO:0033612;GO:0033612;GO:0045168;GO:0045168;	-	-	Hypothetical conserved gene
Os08g0400200	113.757	147.003	80.5109	0.547683	-0.868587	0.000585263	0.0136039	8	19085976	19089497	+	3522	OsSET30	GO:0005515;GO:0005634;GO:0005634;GO:0005634;GO:0005634;GO:0005694;GO:0008168;GO:0008270;GO:0008270;GO:0008270;GO:0016571;GO:0016571;GO:0016740;GO:0018024;GO:0018024;GO:0018024;GO:0032259;GO:0034968;GO:0034968;	-	-	Similar to SET domain protein
Os09g0556500	957.833	765.61	1150.06	1.50214	0.587024	0.000587118	0.013635	9	22114202	22119961	-	2189	-	GO:0000166;GO:0000166;GO:0000166;GO:0004812;GO:0004812;GO:0004812;GO:0004817;GO:0004817;GO:0004817;GO:0004817;GO:0004817;GO:0005524;GO:0005524;GO:0005524;GO:0005524;GO:0005524;GO:0005737;GO:0005737;GO:0005737;GO:0005737;GO:0005739;GO:0005739;GO:0005739;GO:0006412;GO:0006417;GO:0006417;GO:0006418;GO:0006418;GO:0006423;GO:0006423;GO:0006423;GO:0009507;GO:0009507;GO:0009507;GO:0009536;GO:0009570;GO:…	K01883	[EC:6.1.1.16]	Cysteinyl-tRNA synthetase, class Ia family protein
Os03g0295300	112.736	146.048	79.4239	0.543822	-0.878794	0.000588807	0.0136622	3	10314345	10316584	-	659	-	-	-	-	Protein of unknown function DUF3615 domain containing protein
Os03g0805600	3712.84	4401.75	3023.93	0.686984	-0.541652	0.000590284	0.0136648	3	33638650	33641123	+	850	-	GO:0016491;GO:0046872;GO:0051536;GO:0051537;GO:0051537;GO:0051537;GO:0051537;GO:0055114;	-	-	Similar to pheophorbide a oxygenase
Os01g0631500	24.184	11.7165	36.6516	3.12821	1.64534	0.000590388	0.0136648	1	25271701	25273506	+	1275	-	GO:0046658;GO:0046658;	-	-	Similar to Beta-1,3-glucanase-like protein
Os10g0177200	243.738	185.104	302.372	1.63352	0.707987	0.000590865	0.0136648	10	5325563	5329971	-	1643	OsDSR-1	GO:0005509;GO:0005509;GO:0005509;	-	-	EF-HAND 2 domain containing protein
Os06g0593800	241.968	312.909	171.028	0.546574	-0.871511	0.000590989	0.0136648	6	23333368	23335030	-	1663	-	GO:0008194;GO:0008194;GO:0008194;GO:0016740;GO:0016757;GO:0043231;GO:0080043;GO:0080044;	-	-	UDP-glucuronosyl/UDP-glucosyltransferase family protein
Os02g0775400	198.905	133.483	264.328	1.98024	0.985673	0.000591974	0.0136755	2	32730984	32740313	-	3315	SIP26	GO:0003777;GO:0005524;GO:0007018;GO:0008017;	K11498	-	Similar to Kinesin heavy chain-like protein (Fragment)
Os04g0688300	106.751	6.36747	207.135	32.5302	5.02371	0.000593533	0.0136947	4	35207157	35208610	-	1299	prx61	GO:0004601;GO:0004601;GO:0004601;GO:0004601;GO:0004601;GO:0005576;GO:0005576;GO:0006979;GO:0006979;GO:0006979;GO:0006979;GO:0009505;GO:0009505;GO:0009506;GO:0009506;GO:0016491;GO:0020037;GO:0020037;GO:0020037;GO:0020037;GO:0042744;GO:0042744;GO:0042744;GO:0046872;GO:0046872;GO:0055114;GO:0098869;	K00430	[EC:1.11.1.7]	Haem peroxidase, plant/fungal/bacterial family protein
Os02g0736300	96.9157	65.5975	128.234	1.95486	0.967065	0.000594554	0.0136947	2	30736690	30743639	-	2165	-	GO:0005886;GO:0005886;GO:0006955;GO:0009626;GO:0009626;	-	-	Membrane attack complex component/perforin/complement C9 family protein
Os06g0289900	1786.8	1106.15	2467.46	2.23067	1.15747	0.000595095	0.0136947	6	10588158	10589935	-	1778	UGT	GO:0008194;GO:0008194;GO:0008194;GO:0016740;GO:0016757;GO:0043231;GO:0080043;GO:0080044;	K23154	[EC:2.4.1.360]	UDP-glucuronosyl/UDP-glucosyltransferase family protein
Os10g0176700	40.5938	23.4449	57.7427	2.46291	1.30037	0.000595295	0.0136947	10	5288765	5290390	+	1011	-	-	-	-	Hypothetical conserved gene
Os11g0525700	85.7205	113.59	57.8513	0.509301	-0.973409	0.000595397	0.0136947	11	19069221	19075959	+	2324	-	-	-	-	Development and cell death domain domain containing protein
Os01g0201800	74.5864	99.4368	49.7361	0.500178	-0.999488	0.000597263	0.0137256	1	5579959	5585078	-	2199	-	-	-	-	Hypothetical conserved gene
Os03g0138900	100.601	67.785	133.417	1.96824	0.976906	0.00059943	0.0137634	3	2139916	2141093	+	1178	-	GO:0009536;GO:0009536;	-	-	Conserved hypothetical protein
Os07g0541400	78.9953	104.801	53.1896	0.50753	-0.978436	0.000600315	0.013768	7	21378090	21381229	+	2338	-	GO:0000166;GO:0004672;GO:0004672;GO:0004672;GO:0004672;GO:0004674;GO:0004674;GO:0004674;GO:0005524;GO:0005524;GO:0005524;GO:0005524;GO:0005886;GO:0005886;GO:0006468;GO:0006468;GO:0006468;GO:0006468;GO:0006952;GO:0016020;GO:0016021;GO:0016021;GO:0016301;GO:0016310;GO:0016740;GO:0042742;GO:0042742;	-	-	Similar to Receptor protein kinase
Os02g0569000	14.3624	23.5511	5.17367	0.219679	-2.18653	0.000601178	0.013768	2	21662608	21664276	+	1669	CYP76M5	GO:0004497;GO:0004497;GO:0005506;GO:0005506;GO:0006952;GO:0006952;GO:0016020;GO:0016020;GO:0016020;GO:0016021;GO:0016021;GO:0016102;GO:0016491;GO:0016705;GO:0016705;GO:0016709;GO:0016709;GO:0020037;GO:0020037;GO:0020037;GO:0046872;GO:0051502;GO:0051502;GO:0055114;GO:0055114;GO:0102597;GO:0102597;	-	-	Cytochrome P450 family protein
Os03g0738900	57.2508	36.3272	78.1743	2.15195	1.10564	0.000601193	0.013768	3	30325808	30327917	+	1971	-	GO:0016567;	-	-	NPH3 domain containing protein
Os01g0182100	78.6435	104.909	52.3782	0.499274	-1.0021	0.000607228	0.0138941	1	4306924	4309933	+	1683	-	-	-	-	Protein of unknown function DUF1618 domain containing protein
Os08g0499532	349.531	428.307	270.755	0.632151	-0.66166	0.000608109	0.0139022	8	24661243	24665407	-	2623	-	-	-	-	Hypothetical protein
Os07g0158300	1527.49	1231.37	1823.61	1.48095	0.566528	0.000608697	0.0139036	7	3122638	3124603	-	1387	-	GO:0003676;GO:0003676;GO:0003723;GO:0003723;GO:0003723;GO:0003729;GO:0003729;GO:0003729;GO:0009507;GO:0009507;GO:0009535;GO:0009535;GO:0009570;GO:0009570;GO:0009579;GO:0031425;GO:1901259;GO:1901259;GO:1990904;	-	-	Similar to RNA binding protein
Os12g0612500	137.716	176.159	99.2741	0.563549	-0.827387	0.000611727	0.0139607	12	25911188	25914643	-	1676	-	GO:0003676;GO:0003676;GO:0003676;GO:0006479;GO:0006479;GO:0008168;GO:0008168;GO:0008168;GO:0008276;GO:0008276;GO:0016740;GO:0032259;GO:0032259;GO:0032259;	K02493	[EC:2.1.1.297]	Methyltransferase small domain containing protein
Os04g0520000	72.4474	97.2438	47.6511	0.490016	-1.0291	0.000612838	0.0139628	4	26036828	26041443	-	1431	-	GO:0000176;GO:0000177;GO:0000177;GO:0000178;GO:0000178;GO:0000178;GO:0000178;GO:0000460;GO:0000467;GO:0000467;GO:0003723;GO:0003723;GO:0003723;GO:0003723;GO:0003723;GO:0005654;GO:0005730;GO:0005737;GO:0034427;GO:0034427;GO:0034475;GO:0034475;GO:0043928;GO:0043928;GO:0060149;GO:0071034;GO:0071034;GO:0071035;GO:0071035;GO:0071038;GO:0071038;GO:0071049;GO:0071049;GO:0071051;GO:0071051;	K03679	-	S1, RNA binding domain containing protein
Os01g0747300	324.645	188.098	461.193	2.45188	1.29389	0.000612877	0.0139628	1	31272337	31274375	+	2039	-	-	-	-	Similar to Plant-specific domain TIGR01615 family protein
Os02g0528100	4.10078	0	8.20156	Inf	Inf	0.000613568	0.0139665	2	19352578	19354894	-	2082	-	GO:0005737;GO:0005794;GO:0005737;GO:0005794;	-	-	Protein of unknown function DUF662 family protein
Os08g0390100	56.8859	27.9007	85.8712	3.07774	1.62187	0.000614459	0.0139747	8	18480942	18486765	-	3674	-	-	-	-	Similar to predicted protein
Os08g0230000	296.212	365.304	227.119	0.621724	-0.685653	0.000622583	0.0141473	8	7911799	7916363	+	1204	-	-	-	-	Conserved hypothetical protein
Os02g0637700	368.634	286.008	451.26	1.57779	0.657903	0.000625981	0.0142123	2	25565865	25569036	-	1717	-	GO:0004024;GO:0004024;GO:0005829;GO:0005829;GO:0008270;GO:0008270;GO:0008270;GO:0008270;GO:0016491;GO:0016491;GO:0016491;GO:0046294;GO:0046294;GO:0046872;GO:0051903;GO:0051903;GO:0055114;	K00001	[EC:1.1.1.1]	Similar to Alcohol dehydrogenase-like protein
Os02g0758000	917.82	535.676	1299.96	2.42677	1.27904	0.000629754	0.0142856	2	31920854	31922068	+	1110	OsHsp24.1	GO:0005739;GO:0005739;GO:0006970;GO:0006970;GO:0009408;GO:0009408;	K13993	-	Similar to Low molecular weight heat shock protein precursor (Mitochondrial small heat shock protein 22)
Os02g0775600	415.186	281.499	548.874	1.94983	0.963347	0.000631096	0.0143038	2	32750142	32751374	-	1233	-	GO:0003676;GO:0003700;GO:0006355;GO:0009739;GO:0010026;GO:0010090;GO:0003676;GO:0003700;GO:0006355;GO:0009739;GO:0010026;GO:0010090;	-	-	Zinc finger, C2H2-like domain containing protein
Os11g0147150	80.365	9.01779	151.712	16.8236	4.07242	0.000635133	0.0143711	11	2148786	2151562	-	813	-	-	-	-	Hypothetical gene
Os09g0376400	6.75407	1.01845	12.4897	12.2634	3.61629	0.000635317	0.0143711	9	12606916	12607552	-	637	-	GO:0046983;GO:0046983;GO:0046983;	-	-	Hypothetical conserved gene
Os03g0370400	63.4024	41.0263	85.7784	2.09082	1.06407	0.0006357	0.0143711	3	14543805	14544754	+	950	-	GO:0010256;GO:0010256;GO:0016020;GO:0016021;GO:0016021;	-	-	Protein of unknown function DUF679 family protein
Os10g0351200	8.00241	0.334461	15.6704	46.8526	5.55006	0.000639753	0.0144474	10	10662372	10666218	-	1610	-	GO:0004497;GO:0005506;GO:0005506;GO:0016020;GO:0016021;GO:0016491;GO:0016705;GO:0016705;GO:0016709;GO:0020037;GO:0020037;GO:0020037;GO:0046872;GO:0055114;	-	-	Similar to Cytochrome P450 family protein, expressed
Os07g0627000	135.763	173.202	98.3247	0.567689	-0.816826	0.00064017	0.0144474	7	25980423	25984853	+	2014	DPE1	GO:0000025;GO:0000025;GO:0004134;GO:0004134;GO:0004134;GO:0004134;GO:0005975;GO:0005975;GO:0005975;GO:0005977;GO:0005983;GO:0006006;GO:0006006;GO:0009501;GO:0009501;GO:0009507;GO:0009507;GO:0009507;GO:0009536;GO:0016740;GO:0016757;GO:0102500;GO:0102500;	K00705	[EC:2.4.1.25]	Plastidial disproportionating enzyme1, alpha-1,4-D- glucanotransferase, Storage starch synthesis in rice endosper
Os07g0546200	151.971	192.394	111.548	0.579786	-0.786408	0.000646255	0.0145664	7	21633805	21636606	-	687	-	-	-	-	Conserved hypothetical protein
Os01g0257300	27.5319	6.3421	48.7217	7.68227	2.94153	0.000646548	0.0145664	1	8586157	8586941	-	785	OsRAA1	GO:0000166;GO:0005515;GO:0005525;GO:0005525;GO:0005634;GO:0005634;GO:0005737;GO:0005737;GO:0009733;GO:0009733;GO:0009909;GO:0009909;GO:0009909;GO:0045841;GO:0045841;GO:0045841;GO:0072686;GO:0072686;GO:2000280;GO:2000280;	-	-	Similar to FPF1
Os06g0329200	446.515	542.103	350.927	0.647344	-0.627397	0.000647622	0.0145781	6	12991051	13000888	-	2532	-	-	-	-	Conserved hypothetical protein
Os02g0555700	18.7732	29.42	8.1263	0.276217	-1.85613	0.000653432	0.0146964	2	20994405	20997117	-	1722	OsDjC19	-	-	-	Similar to Chaperone protein dnaJ 10 (AtJ10) (AtDjC10)
Os03g0271500	371.21	288.444	453.976	1.57388	0.654325	0.000658531	0.0147984	3	9079602	9081544	+	1331	-	GO:0009535;GO:0009535;GO:0016020;GO:0016021;GO:0016021;GO:0009535;GO:0009535;GO:0016020;GO:0016021;GO:0016021;	-	-	Conserved hypothetical protein
Os05g0542200	687.135	465.578	908.692	1.95175	0.964768	0.000659878	0.0148161	5	26913398	26917388	-	1859	-	GO:0016787;	-	-	Alpha/beta hydrolase fold-1 domain containing protein
Os05g0121600	3616.1	2910.84	4321.37	1.48458	0.570052	0.000662407	0.0148602	5	1156300	1159703	-	1539	RSR1	GO:0003677;GO:0003677;GO:0003700;GO:0003700;GO:0005634;GO:0006355;GO:0009909;GO:0010581;GO:0045892;GO:0080050;GO:2000014;	-	-	AP2/EREBP family transcription factor, Starch biosynthesi
Os07g0424400	4116.85	2674.75	5558.95	2.0783	1.05541	0.000663178	0.0148649	7	13741551	13747205	-	4322	OsCesA3	GO:0005794;GO:0005802;GO:0005802;GO:0005886;GO:0005886;GO:0005886;GO:0009833;GO:0009833;GO:0016020;GO:0016020;GO:0016020;GO:0016021;GO:0016021;GO:0016740;GO:0016757;GO:0016759;GO:0016760;GO:0016760;GO:0016760;GO:0016760;GO:0030244;GO:0030244;GO:0030244;GO:0030244;GO:0030244;GO:0046872;GO:0046872;GO:0071555;GO:0071555;GO:0016020;GO:0016760;GO:0030244;GO:0016020;GO:0016020;GO:0016020;GO:0016021;GO:…	K10999	[EC:2.4.1.12]	Similar to Cellulose synthase-7
Os05g0130200	152.348	111.562	193.133	1.73117	0.791748	0.000664935	0.0148916	5	1761969	1762756	+	619	-	-	-	-	Conserved hypothetical protein
Os11g0528400	24.048	11.6737	36.4224	3.12004	1.64157	0.000669813	0.0149881	11	19175188	19179728	-	1871	-	GO:0016020;GO:0016021;GO:0016021;	-	-	Similar to aminopeptidase
Os10g0504600	130.314	92.4187	168.21	1.82008	0.864005	0.00067132	0.0150091	10	19279579	19281435	+	1190	SIP24	-	-	-	Similar to SKIP interacting protein 24 (Fragment)
Os02g0173500	735.413	886.544	584.283	0.659057	-0.601525	0.000672	0.0150116	2	4024691	4028669	+	1369	-	GO:0003824;GO:0003824;GO:0004105;GO:0004105;GO:0006629;GO:0006656;GO:0006657;GO:0008654;GO:0009058;GO:0009058;GO:0031210;GO:0031210;	K00968	[EC:2.7.7.15]	Similar to Cholinephosphate cytidylyltransferase
Os03g0181100	395.892	137.652	654.131	4.75207	2.24856	0.000674217	0.0150484	3	4248884	4249820	+	937	OsJAZ4	GO:0005515;GO:0005634;GO:0005634;GO:0009611;GO:0009611;GO:0031347;GO:0031347;GO:2000022;GO:2000022;GO:0005515;GO:0005634;GO:0005634;GO:0009611;GO:0009611;GO:0031347;GO:0031347;GO:2000022;GO:2000022;	K13464	-	Tify domain containing protein
Os01g0623200	66.6475	40.833	92.4621	2.2644	1.17913	0.000677789	0.0151153	1	24861697	24864291	-	2367	SLAC	GO:0005886;GO:0006873;GO:0008308;GO:0016020;GO:0016021;GO:0016021;GO:0016021;GO:0016021;GO:0055085;GO:0055085;	-	-	Similar to C4-dicarboxylate transporter/malic acid transport protein
Os02g0608000	83.7669	110.259	57.2744	0.519452	-0.944938	0.000687678	0.0153115	2	23845809	23846604	+	765	-	-	-	-	Protein of unknown function DUF1218 domain containing protein
Os01g0588900	5574.67	4429.09	6720.25	1.5173	0.601502	0.000687747	0.0153115	1	22955070	22959148	-	1697	LOG1	GO:0005634;GO:0005634;GO:0005737;GO:0005829;GO:0005829;GO:0009691;GO:0009691;GO:0009691;GO:0016787;GO:0016799;GO:0016799;GO:0048509;GO:0048509;GO:0102682;GO:0016020;GO:0016021;GO:0016021;	K22522	[EC:3.2.2.-]	Cytokinin-activating enzyme, Bioactive cytokinin synthesi
Os09g0397400	106.575	74.9346	138.215	1.84447	0.883208	0.000689005	0.0153266	9	13880665	13883828	-	2062	OsTBL36	GO:0005794;GO:0005794;GO:0005975;GO:0005975;GO:0009834;GO:0010411;GO:0016407;GO:0016407;GO:0045492;GO:0045492;GO:1990937;	-	-	Protein of unknown function DUF231, plant domain containing protein
Os04g0542000	1569.25	1865.01	1273.48	0.682829	-0.550405	0.000689745	0.0153301	4	27137079	27144180	+	1895	OsS40-5	-	-	-	Protein of unknown function DUF584 family protein
Os04g0259200	39.9259	56.3094	23.5424	0.41809	-1.25811	0.00069316	0.0153931	4	10470563	10472410	-	1848	-	-	-	-	Conserved hypothetical protein
Os01g0737500	44.4616	63.8356	25.0877	0.393004	-1.34738	0.000694362	0.0154068	1	30764089	30766588	+	1822	OsALMT5	GO:0009705;GO:0015743;GO:0015743;GO:0016020;GO:0016021;GO:0016021;	-	-	Uncharacterised protein family UPF0005 domain containing protein
Os03g0700400	64.707	35.0354	94.3787	2.69381	1.42965	0.000697881	0.0154718	3	28090066	28094467	+	2601	LOX-3	GO:0005515;GO:0006629;GO:0006631;GO:0006633;GO:0016491;GO:0016491;GO:0016491;GO:0016702;GO:0016702;GO:0016702;GO:0016702;GO:0031408;GO:0031408;GO:0034440;GO:0046872;GO:0046872;GO:0046872;GO:0046872;GO:0051213;GO:0055114;GO:1990136;GO:1990136;	-	-	Lipoxygenase-3, Generation of stale flavo
Os01g0796400	538.644	650.793	426.495	0.655347	-0.609669	0.000699677	0.0154859	1	33730378	33733010	+	1866	-	GO:0003857;GO:0003857;GO:0004300;GO:0005777;GO:0005777;GO:0006631;GO:0006631;GO:0006631;GO:0016491;GO:0016491;GO:0016616;GO:0055114;GO:0070403;GO:0070403;GO:0003857;GO:0003857;GO:0006631;GO:0006631;GO:0006631;GO:0016491;GO:0055114;GO:0070403;	K00074	[EC:1.1.1.157]	NAD(P)-binding domain containing protein
Os03g0750700	947.507	562.814	1332.2	2.36703	1.24308	0.000699691	0.0154859	3	30927374	30929678	-	1568	OsSTRL3	GO:0005773;GO:0005783;GO:0009058;GO:0009058;GO:0016020;GO:0016844;GO:0016844;	-	-	Six-bladed beta-propeller, TolB-like domain containing protein
Os12g0115100	121.82	87.4248	156.214	1.78684	0.837414	0.000704613	0.0155818	12	737314	738254	+	803	OsLTP1.18	GO:0006869;GO:0006869;GO:0006869;GO:0008289;GO:0008289;GO:0008289;GO:0016020;	-	-	Nonspecific lipid-transfer protein 1 precursor (LTP 1) (PAPI)
Os08g0452900	370.493	288.261	452.725	1.57054	0.651261	0.000707572	0.0156274	8	22159610	22161424	+	1815	OsDjC62	GO:0016020;GO:0016021;GO:0016021;	-	-	Similar to Chaperone protein dnaJ
Os11g0508600	243.238	171.154	315.322	1.84233	0.881528	0.000707859	0.0156274	11	18171707	18174478	-	1492	11N3	GO:0005886;GO:0005887;GO:0005887;GO:0008515;GO:0008515;GO:0008643;GO:0008643;GO:0015770;GO:0015770;GO:0016020;GO:0016021;GO:0016021;GO:0016021;GO:0016021;GO:0034219;GO:0051119;GO:0051119;GO:0051119;	K15382	-	Sugar transporter, TAL effector-mediated susceptibility to bacterial pathoge
Os04g0402100	2268.36	1840.88	2695.83	1.46442	0.550329	0.000712506	0.0157103	4	19913312	19916747	-	2058	OsCNX	GO:0005509;GO:0005509;GO:0005509;GO:0005509;GO:0005515;GO:0005783;GO:0005783;GO:0005783;GO:0005783;GO:0005789;GO:0006457;GO:0006457;GO:0006457;GO:0006457;GO:0016020;GO:0016021;GO:0016021;GO:0030246;GO:0030968;GO:0051082;GO:0051082;GO:0005509;GO:0005509;GO:0005509;GO:0005783;GO:0005783;GO:0005783;GO:0005783;GO:0006457;GO:0006457;GO:0006457;GO:0016020;GO:0016021;GO:0016021;GO:0051082;GO:0051082;	K08054	-	Similar to Calnexin (Fragment)
Os06g0681600	139.147	74.4718	203.822	2.7369	1.45254	0.000712805	0.0157103	6	28414034	28425443	+	3602	prx89	GO:0004601;GO:0004601;GO:0004601;GO:0006979;GO:0006979;GO:0006979;GO:0020037;GO:0020037;GO:0020037;GO:0046872;GO:0055114;GO:0098869;GO:0004601;GO:0004601;GO:0004601;GO:0004601;GO:0004601;GO:0005576;GO:0005576;GO:0006979;GO:0006979;GO:0006979;GO:0006979;GO:0009505;GO:0009505;GO:0009506;GO:0009506;GO:0016491;GO:0020037;GO:0020037;GO:0020037;GO:0020037;GO:0042744;GO:0042744;GO:0042744;GO:0046872;GO:…	K00430	[EC:1.11.1.7]	Haem peroxidase family protein
Os12g0208900	43.4547	24.931	61.9784	2.486	1.31383	0.000720626	0.0158694	12	5674410	5676438	+	932	OsZHD3	GO:0003677;	-	-	Similar to ZF-HD protein dimerisation region containing protein, expressed
Os12g0230100	11223.7	13260	9187.43	0.692869	-0.529345	0.000724208	0.015935	12	7095860	7101608	-	3089	-	GO:0000166;GO:0005515;GO:0005524;GO:0005524;GO:0005524;GO:0005524;GO:0009507;GO:0009507;GO:0009536;GO:0016887;GO:0016887;GO:0019538;	K03696	-	Similar to ATP-dependent Clp protease ATP-binding subunit clpA homolog, chloroplast precursor (Fragment)
Os06g0247900	162.851	120.573	205.13	1.70129	0.76663	0.000726285	0.0159586	6	7671257	7674776	-	1592	OsGH9B9	GO:0000272;GO:0004553;GO:0004553;GO:0004553;GO:0005975;GO:0005975;GO:0005975;GO:0008152;GO:0008810;GO:0008810;GO:0016787;GO:0016798;GO:0030245;GO:0030245;	-	-	Similar to Endo-beta-1,4-glucanase precursor (EC 3.2.1.4)
Os03g0767900	128.804	164.797	92.8097	0.563175	-0.828344	0.00072649	0.0159586	3	31802310	31804146	+	1426	-	GO:0005886;GO:0005886;GO:0016020;GO:0016020;GO:0016021;GO:0016021;	-	-	Uncharacterised protein family UPF0497, trans- membrane plant domain containing protein
Os01g0892500	43.2757	26.0572	60.4942	2.32159	1.21512	0.000729372	0.0160022	1	38807395	38810531	-	1431	-	GO:0005576;GO:0005576;GO:0005618;GO:0009505;GO:0009505;GO:0016787;GO:0016787;GO:0016787;GO:0052793;GO:0052793;GO:0071555;GO:0071555;GO:0071555;	-	-	Similar to carboxylic ester hydrolase
Os01g0771000	109.304	45.4005	173.208	3.81511	1.93173	0.00073054	0.0160022	1	32534857	32535912	-	1056	-	-	-	-	Protein of unknown function DUF567 family protein
Os06g0493600	243.61	304.552	182.667	0.59979	-0.737471	0.000730715	0.0160022	6	17130109	17134973	+	2880	Pho1	GO:0000822;GO:0005737;GO:0005794;GO:0005794;GO:0005802;GO:0005886;GO:0005886;GO:0005886;GO:0006817;GO:0006817;GO:0006817;GO:0015114;GO:0015114;GO:0016020;GO:0016021;GO:0016021;GO:0016021;GO:0016021;GO:0016036;GO:0016036;GO:0035435;	K24195	-	Phosphate (Pi) transporter, Pi homeostasi
Os04g0659300	32.4586	0.34556	64.5716	186.861	7.54582	0.000730902	0.0160022	4	33641298	33642277	+	980	OsRMC	GO:0016301;GO:0016301;GO:0016310;	-	-	Receptor-like protein, Root development, Salt stress response, Regulation of iron acquisitio
Os03g0180100	476.703	323.605	629.801	1.9462	0.960661	0.000732768	0.0160298	3	4199851	4200735	-	885	-	-	-	-	Protein of unknown function DUF1677, plant domain containing protein
Os02g0145600	211.603	263.174	160.032	0.608084	-0.717658	0.000734522	0.0160548	2	2520355	2522491	+	1772	-	-	-	-	Conserved hypothetical protein
Os09g0542100	870.218	697.799	1042.64	1.49418	0.579353	0.000736135	0.0160768	9	21347264	21350949	-	1840	-	GO:0004190;GO:0004190;GO:0004190;GO:0006508;GO:0006508;GO:0006508;GO:0006508;GO:0008233;GO:0016787;GO:0030163;	-	-	Peptidase A1 domain containing protein
Os07g0530700	230.576	174.65	286.502	1.64043	0.714078	0.000738563	0.0161164	7	20769105	20772250	-	1280	-	GO:0016020;GO:0016021;GO:0016021;GO:0016020;GO:0016021;GO:0016021;	-	-	Conserved hypothetical protein
Os01g0115300	100.172	130.238	70.1069	0.5383	-0.893517	0.000739669	0.0161272	1	808174	810139	-	1809	-	-	-	-	Hypothetical gene
Os08g0345400	500.281	394.672	605.889	1.53517	0.618398	0.000742734	0.0161758	8	15637759	15641896	+	1643	-	GO:0016020;GO:0016021;GO:0016021;	-	-	Conserved hypothetical protein
Os01g0815400	883.104	1056.44	709.765	0.671844	-0.573802	0.000743122	0.0161758	1	34674484	34676184	-	831	-	-	-	-	Conserved hypothetical protein
Os09g0518700	382.615	466.169	299.061	0.641529	-0.640413	0.000744651	0.0161957	9	20243654	20248528	-	2000	OsITPK6	GO:0000166;GO:0000287;GO:0000287;GO:0000287;GO:0005524;GO:0005524;GO:0005524;GO:0005524;GO:0005737;GO:0005737;GO:0005829;GO:0005829;GO:0005829;GO:0010264;GO:0016301;GO:0016310;GO:0016740;GO:0032957;GO:0032957;GO:0046872;GO:0047325;GO:0047325;GO:0047325;GO:0047325;GO:0047325;GO:0047325;GO:0052725;GO:0052725;GO:0052725;GO:0052725;GO:0052725;GO:0052725;GO:0052726;GO:0052726;GO:0052726;GO:0052726;GO:…	K01765	[EC:2.7.1.159]	Inositol 1, 3, 4-trisphosphate 56-kinase family protein
Os01g0959750	49.9459	69.1212	30.7706	0.445169	-1.16757	0.000745742	0.0162061	1	42301803	42302292	+	490	-	-	-	-	Conserved hypothetical protein
Os03g0790700	39.2251	57.8795	20.5708	0.355407	-1.49246	0.000748974	0.0162629	3	32869350	32877275	-	4272	AO	GO:0004031;GO:0004031;GO:0005506;GO:0005506;GO:0009055;GO:0009055;GO:0009055;GO:0009688;GO:0009851;GO:0009851;GO:0016491;GO:0016491;GO:0016491;GO:0016491;GO:0022900;GO:0046872;GO:0046872;GO:0046872;GO:0050660;GO:0050660;GO:0051536;GO:0051536;GO:0051536;GO:0051537;GO:0051537;GO:0051537;GO:0051537;GO:0055114;GO:0071949;GO:0071949;GO:0071949;GO:0102797;GO:0102797;GO:0102798;GO:0102798;	-	-	Aldehyde oxidase-2
Os07g0686100	25.287	37.8434	12.7306	0.336403	-1.57174	0.000751785	0.0163046	7	29144895	29147037	+	1260	OsbZIP62	GO:0003700;GO:0003700;GO:0003700;GO:0005634;GO:0005634;GO:0005634;GO:0006355;GO:0006355;GO:0009738;GO:0045893;GO:0045893;	K14432	-	Similar to Abscisic acid responsive elements- binding factor
Os04g0514150	103.566	48.7348	158.397	3.25018	1.70052	0.00075213	0.0163046	4	25681530	25687116	+	5587	-	GO:0016020;GO:0016021;GO:0016021;	-	-	Hypothetical gene
Os04g0574700	491.024	388.118	593.93	1.53028	0.613799	0.000756948	0.0163956	4	28929773	28932030	+	2089	SLAC1	GO:0005886;GO:0005886;GO:0005886;GO:0006811;GO:0006820;GO:0006873;GO:0006873;GO:0006873;GO:0008308;GO:0008308;GO:0008308;GO:0008509;GO:0009270;GO:0009416;GO:0009737;GO:0009737;GO:0010037;GO:0010118;GO:0010193;GO:0015698;GO:0015711;GO:0016020;GO:0016021;GO:0016021;GO:0016021;GO:0016021;GO:0016021;GO:0019901;GO:0019901;GO:0019903;GO:0034220;GO:0050891;GO:0055085;GO:0055085;GO:0090332;GO:0090332;GO:…	-	-	Guard cell anion channel protein, Nitrate-selective anion channel, Control of stomatal closur
Os01g0500900	224.853	147.255	302.452	2.05394	1.03839	0.000759368	0.0164345	1	17301967	17303705	+	1739	-	GO:0000166;GO:0000166;GO:0000166;GO:0003723;GO:0003723;GO:0003723;GO:0003723;GO:0004812;GO:0004812;GO:0004812;GO:0004831;GO:0004831;GO:0004831;GO:0004831;GO:0004831;GO:0005524;GO:0005524;GO:0005524;GO:0005524;GO:0005739;GO:0005739;GO:0005829;GO:0005829;GO:0006412;GO:0006418;GO:0006418;GO:0006437;GO:0006437;GO:0009507;GO:0009536;GO:0009570;GO:0009570;GO:0009793;GO:0016874;GO:0043039;GO:0043039;	K01866	[EC:6.1.1.1]	Rossmann-like alpha/beta/alpha sandwich fold domain containing protein
Os03g0188900	218.536	165.869	271.203	1.63504	0.70933	0.00076589	0.0165621	3	4652930	4654781	+	1575	Oshox13	GO:0000981;GO:0000981;GO:0003677;GO:0003677;GO:0003677;GO:0003700;GO:0005634;GO:0005634;GO:0006355;GO:0006355;GO:0006357;GO:0043565;GO:0043565;GO:0000981;GO:0000981;GO:0003677;GO:0003677;GO:0003677;GO:0003700;GO:0005634;GO:0005634;GO:0005634;GO:0006355;GO:0006355;GO:0006357;GO:0043565;GO:0043565;GO:0043565;GO:0045893;	-	-	Similar to HAHB-7 (Fragment)
Os09g0530300	117.317	151.032	83.6026	0.553542	-0.853236	0.000767424	0.0165816	9	20774283	20776144	+	1764	-	GO:0004497;GO:0005506;GO:0005506;GO:0016020;GO:0016020;GO:0016021;GO:0016491;GO:0016705;GO:0016705;GO:0016709;GO:0016709;GO:0020037;GO:0020037;GO:0020037;GO:0046872;GO:0055114;	-	-	Cytochrome P450 family protein
Os03g0691800	53.0409	33.2283	72.8536	2.19252	1.13259	0.000768286	0.0165867	3	27669017	27674441	+	2471	-	GO:0003824;GO:0003824;GO:0003824;	-	-	Similar to HIPL1 protein precursor
Os03g0713600	35.9467	20.3673	51.5261	2.52984	1.33905	0.000770825	0.0166279	3	28869066	28873196	-	1506	-	GO:0003676;GO:0003676;GO:0003723;GO:0003723;	-	-	Aldo/keto reductase domain containing protein
Os01g0319000	4.38468	0	8.76936	Inf	Inf	0.000771677	0.0166327	1	12117107	12123026	+	2171	-	GO:0005576;GO:0005576;GO:0005618;GO:0009505;GO:0009505;GO:0016787;GO:0016787;GO:0016787;GO:0052793;GO:0052793;GO:0071555;GO:0071555;GO:0071555;GO:0005576;GO:0005576;GO:0005618;GO:0009505;GO:0009505;GO:0016787;GO:0016787;GO:0016787;GO:0052793;GO:0052793;GO:0071555;GO:0071555;GO:0071555;	-	-	Similar to Pectin acetylesterase (Fragment)
Os10g0540800	17.5498	7.36055	27.7389	3.7686	1.91403	0.000775511	0.0167017	10	21091977	21096586	+	3310	-	GO:0000184;GO:0003723;GO:0003723;GO:0004004;GO:0004386;GO:0004386;GO:0005737;	-	-	Conserved hypothetical protein
Os07g0626200	356.381	437.242	275.52	0.630133	-0.666273	0.000783402	0.0168578	7	25931608	25936487	+	3540	-	GO:0003676;GO:0003676;GO:0003676;	K12875	-	DNA-binding SAP domain containing protein
Os09g0380200	144.089	105.865	182.314	1.72214	0.784201	0.00078713	0.0169243	9	12825613	12828249	+	1203	OsV5A	GO:0016020;GO:0016021;GO:0016021;	-	-	Chaperone-like protein of protochlorophyllide oxidoreductase (POR), J-like protein, Chloroplast- localized protein containing DUF3353, Regulation of chlorophyll biosynthesis, Chlorophyll and lutein accumulation, Chloroplast developmen
Os05g0371600	21.0388	9.78977	32.2878	3.29812	1.72164	0.000788117	0.0169317	5	17885559	17888744	-	1544	OsRLCK184	GO:0000166;GO:0004672;GO:0004672;GO:0004674;GO:0004675;GO:0005524;GO:0005524;GO:0005524;GO:0005524;GO:0005886;GO:0006468;GO:0006468;GO:0006468;GO:0016021;GO:0016301;GO:0016310;GO:0016740;	-	-	Similar to BRASSINOSTEROID INSENSITIVE 1-associated receptor kinase 1
Os08g0140500	42.0307	25.0696	58.9919	2.35312	1.23458	0.000789067	0.0169383	8	2268901	2270472	-	1572	OsTDC3	GO:0003824;GO:0003824;GO:0005737;GO:0006520;GO:0006520;GO:0006520;GO:0016829;GO:0016831;GO:0016831;GO:0016831;GO:0016831;GO:0019752;GO:0019752;GO:0030170;GO:0030170;GO:0030170;	K01593	-	Similar to Tryptophan decarboxylase (EC 4.1.1.28)
Os11g0707000	398813	469468	328159	0.699001	-0.516633	0.000791433	0.0169753	11	28932977	28936031	-	1719	OsRcaII	GO:0005524;GO:0005524;GO:0005524;GO:0016887;GO:0016887;GO:0005524;GO:0005524;GO:0005524;GO:0016887;GO:0016887;	-	-	Similar to Ribulose bisphosphate carboxylase/oxygenase activase, chloroplastic
Os02g0582100	358.987	279.957	438.016	1.56458	0.645778	0.000792447	0.0169832	2	22436124	22440885	-	2240	-	GO:0005886;GO:0009786;GO:0009786;GO:0009786;GO:0009786;	-	-	Conserved hypothetical protein
Os07g0186000	8082.65	9936.46	6228.84	0.626867	-0.673768	0.000794397	0.0170112	7	4574319	4576229	-	730	TRXH	GO:0004857;GO:0004857;GO:0005737;GO:0005737;GO:0006662;GO:0006662;GO:0006979;GO:0006979;GO:0009409;GO:0009409;GO:0010497;GO:0010497;GO:0015035;GO:0015035;GO:0015035;GO:0016671;GO:0016671;GO:0043086;GO:0043086;GO:0045454;GO:0045454;GO:0045454;	K03671	-	H-type thioredoxin, Regulation of the apoplastic reactive oxygen species, Stress respons
Os02g0750400	149.444	110.117	188.772	1.71429	0.777613	0.000801308	0.0171316	2	31530873	31531853	+	981	-	GO:0005515;	-	-	Pentatricopeptide repeat domain containing protein
Os02g0778400	123.481	89.1129	157.85	1.77135	0.824846	0.00080187	0.0171316	2	32951771	32955071	+	1134	-	GO:0000166;GO:0004127;GO:0004127;GO:0004127;GO:0004127;GO:0005524;GO:0005524;GO:0005524;GO:0005524;GO:0005634;GO:0005634;GO:0005634;GO:0005737;GO:0005737;GO:0005737;GO:0006139;GO:0006139;GO:0006207;GO:0006207;GO:0006221;GO:0006221;GO:0006221;GO:0006225;GO:0009041;GO:0009041;GO:0009041;GO:0016301;GO:0016310;GO:0016740;GO:0019205;GO:0019205;GO:0033862;GO:0033862;GO:0036430;GO:0036431;GO:0046705;GO:…	K13800	[EC:2.7.4.14]	Similar to UMP/CMP kinase a (EC 2.7.1.48)
Os09g0509500	125.759	202.344	49.1747	0.243026	-2.04082	0.000801968	0.0171316	9	19775385	19780571	-	2139	-	-	-	-	Diacylglycerol acyltransferase domain containing protein
Os07g0501800	36.577	20.8635	52.2904	2.50631	1.32557	0.000807971	0.0172459	7	18914954	18920460	-	2448	-	GO:0005515;GO:0005768;GO:0005768;GO:0005794;GO:0005802;GO:0005802;GO:0016020;GO:0016020;GO:0016020;GO:0016021;GO:0016021;GO:0016301;	-	-	Similar to Receptor-like protein kinase
Os01g0264400	17.3381	7.34629	27.33	3.72025	1.8954	0.00081196	0.017317	1	8986253	8987397	+	918	-	-	-	-	Conserved hypothetical protein
Os01g0730200	48.7368	67.3205	30.1531	0.447903	-1.15874	0.000820197	0.0174748	1	30453353	30455330	-	1757	OsFbox036	GO:0005515;	-	-	F-box domain, cyclin-like domain containing protein
Os05g0587200	530.68	421.397	639.963	1.51867	0.602809	0.000820682	0.0174748	5	29251590	29255848	+	3161	OsSET23	GO:0016279;GO:0018026;	-	-	Conserved hypothetical protein
Os03g0745000	21.3939	4.0175	38.7704	9.65037	3.27058	0.000821507	0.0174782	3	30604067	30607159	-	2664	HSfA2a	GO:0003677;GO:0003700;GO:0003700;GO:0003700;GO:0005634;GO:0005634;GO:0006355;GO:0006355;GO:0043565;GO:0043565;GO:0003677;GO:0003700;GO:0003700;GO:0003700;GO:0005634;GO:0005634;GO:0006355;GO:0006355;GO:0043565;GO:0043565;	-	-	Similar to Heat stress transcription factor A-2a
Os10g0516551	100.168	54.71	145.626	2.66177	1.41239	0.00082254	0.0174861	10	19930964	19931756	+	618	-	-	-	-	Hypothetical protein
Os01g0869200	349.15	438.624	259.676	0.592024	-0.756272	0.000823425	0.0174908	1	37664233	37667335	+	1610	OsMGT1	GO:0006811;GO:0015095;GO:0015095;GO:0015693;GO:0015693;GO:0015693;GO:0016020;GO:0016021;GO:0016021;GO:1903830;	-	-	Magnesium transporter, Mg-mediated aluminum toleranc
Os04g0527000	220.881	126.13	315.633	2.50245	1.32334	0.000825016	0.0175105	4	26347311	26348499	-	1071	-	-	-	-	GRAM domain containing protein
Os09g0471600	3.94192	0	7.88383	Inf	Inf	0.000831356	0.0175926	9	17987177	17996613	-	2995	OsWAK84	GO:0004674;GO:0005509;GO:0005509;GO:0005509;GO:0005886;GO:0006468;GO:0007166;GO:0016020;GO:0030247;GO:0030247;	-	-	EGF-like calcium-binding domain containing protein
Os01g0546400	230.416	285.751	175.082	0.612708	-0.706728	0.000831475	0.0175926	1	20299783	20302467	-	1188	FCO6	GO:0005886;GO:0005886;GO:0016020;GO:0016020;GO:0016020;GO:0016021;GO:0016021;GO:0016021;GO:0016021;GO:0022857;GO:0022857;GO:0055085;	-	-	Protein of unknown function DUF6, transmembrane domain containing protein
Os05g0514400	51.4589	24.3333	78.5844	3.2295	1.69131	0.000831771	0.0175926	5	25503455	25505085	-	1533	-	-	-	-	Hypothetical conserved gene
gene-atp9	55.3406	35.1772	75.5041	2.14639	1.10191	0.000832142	0.0175926	Mt	263141	263365	+	225	-	GO:0015078;GO:0015986;GO:0033177;GO:0045263;GO:1902600;	-	-	-
Os11g0154500	56.6102	91.2932	21.9272	0.240184	-2.05779	0.000832921	0.0175926	11	2550551	2552963	+	2329	NAC17	GO:0003677;GO:0003677;GO:0003677;GO:0005634;GO:0006355;GO:0006355;GO:0006355;GO:0003677;GO:0003677;GO:0003677;GO:0005634;GO:0006355;GO:0006355;GO:0006355;	-	-	Blast disease-responsive transcription factor, Disease resistanc
Os03g0598200	254.972	314.25	195.694	0.622734	-0.683313	0.000833429	0.0175926	3	22285710	22292616	-	3259	-	GO:0005634;GO:0005730;GO:0005730;GO:0005730;GO:0030490;GO:0030692;GO:0030692;GO:0032040;GO:0032040;GO:0032040;GO:0042254;	K14766	-	Nop14-like protein family protein
Os02g0597000	333.405	407.407	259.404	0.636718	-0.651273	0.000833551	0.0175926	2	23183131	23186475	-	2011	-	-	-	-	Regulator of chromosome condensation, RCC1 domain containing protein
Os09g0529100	1001.32	1264.86	737.774	0.583285	-0.777726	0.000842578	0.0177689	9	20724959	20727968	-	1233	-	GO:0005975;GO:0005975;GO:0005975;GO:0006098;GO:0006098;GO:0006098;GO:0009051;GO:0017057;GO:0017057;	K01057	[EC:3.1.1.31]	6-phosphogluconolactonase domain containing protein
Os02g0187700	12.6209	4.3488	20.8931	4.80433	2.26433	0.000846983	0.0178475	2	4867738	4868831	+	1094	-	GO:0000978;GO:0000981;GO:0003677;GO:0005634;GO:0005634;GO:0006355;GO:0006357;	K09422	-	Similar to Myb-related protein B (B-Myb) (Myb- related protein 1) (XMYB1)
Os11g0224900	169.424	212.492	126.356	0.594638	-0.749918	0.000853262	0.0179513	11	6532813	6535926	-	3114	Os11gRGA3	GO:0005524;GO:0006952;GO:0043531;GO:0043531;GO:0043531;	-	-	Similar to NBS-LRR protein (Fragment)
Os08g0506500	129.17	93.7328	164.608	1.75614	0.812406	0.000853781	0.0179513	8	25064640	25066853	-	735	-	GO:0001510;GO:0001510;GO:0002131;GO:0002131;GO:0002132;GO:0002132;GO:0003723;GO:0003723;GO:0003723;GO:0006396;GO:0006396;GO:0006995;GO:0006995;GO:0008168;GO:0008168;GO:0008173;GO:0008173;GO:0008173;	K03216	[EC:2.1.1.207]	Similar to tRNA/rRNA methyltransferase (SpoU) family protein
Os11g0603200	13354	15732.8	10975.3	0.697605	-0.519518	0.000854562	0.0179513	11	23230112	23234075	+	2593	OsABCF6	GO:0000166;GO:0005524;GO:0005524;GO:0005524;GO:0005524;GO:0005524;GO:0016887;GO:0016887;GO:0016887;	-	-	Similar to ABCF-type protein
Os05g0161500	2341.74	1258.3	3425.19	2.72207	1.4447	0.000854631	0.0179513	5	3626394	3629080	+	2062	-	GO:0000166;GO:0005509;GO:0005509;GO:0005509;GO:0005524;GO:0005524;GO:0005525;GO:0005525;GO:0008728;GO:0008728;GO:0008728;GO:0009507;GO:0009507;GO:0009536;GO:0015969;GO:0015969;GO:0016301;GO:0016301;GO:0016310;GO:0016740;	K00951	[EC:2.7.6.5]	RelA/SpoT domain containing protein
Os01g0218100	30.1809	16.4616	43.9003	2.66684	1.41513	0.000855701	0.0179595	1	6462770	6465035	+	2088	OsbHLH037	GO:0005634;GO:0006355;GO:0006355;GO:0046983;GO:0046983;GO:0046983;	-	-	Helix-loop-helix DNA-binding domain containing protein
Os03g0836200	925.148	1106.86	743.435	0.67166	-0.574197	0.000857395	0.0179724	3	35134125	35137266	-	2605	OsRZ1	GO:0000166;GO:0003676;GO:0003676;GO:0003723;GO:0003723;GO:0003729;GO:0005634;GO:0005829;GO:0008270;GO:0008270;GO:0008270;GO:0009409;GO:1990904;GO:0000166;GO:0003676;GO:0003676;GO:0003723;GO:0003723;GO:0003729;GO:0005634;GO:0005829;GO:0008270;GO:0008270;GO:0008270;GO:0009409;GO:1990904;GO:0000166;GO:0003676;GO:0003676;GO:0003723;GO:0003723;GO:0003729;GO:0005634;GO:0005829;GO:0008270;GO:0008270;GO:…	-	-	Similar to RNA-binding protein RZ-1
Os04g0662000	99.1584	128.567	69.75	0.54252	-0.882251	0.000857678	0.0179724	4	33782093	33784156	+	881	-	-	-	-	Similar to BSD domain containing protein
Os01g0348900	210.192	7.41048	412.974	55.7283	5.80034	0.000859668	0.017991	1	13903285	13904626	-	684	OsJRL	GO:0030246;GO:0030246;GO:0030246;	-	-	Jacalin-related mannose-binding lectin, Salinity toleranc
Os03g0142800	1755.43	1304.55	2206.31	1.69124	0.758082	0.000859929	0.017991	3	2367856	2374437	+	5445	OsABCC13	GO:0000166;GO:0005524;GO:0005524;GO:0005524;GO:0005524;GO:0016020;GO:0016021;GO:0016021;GO:0016021;GO:0016021;GO:0042626;GO:0042626;GO:0042626;GO:0055085;GO:0055085;GO:0000166;GO:0000325;GO:0000325;GO:0005524;GO:0005524;GO:0005524;GO:0005524;GO:0005774;GO:0005774;GO:0016020;GO:0016020;GO:0016020;GO:0016021;GO:0016021;GO:0016021;GO:0016021;GO:0016887;GO:0016887;GO:0042626;GO:0042626;GO:0042626;GO:…	-	-	Similar to MRP-like ABC transporter
Os07g0252400	938.885	648.6	1229.17	1.89511	0.922284	0.000861519	0.01801	7	8496288	8501893	+	3997	OsCesA6	GO:0016020;GO:0016020;GO:0016020;GO:0016021;GO:0016021;GO:0016740;GO:0016760;GO:0016760;GO:0030244;GO:0030244;GO:0030244;GO:0005794;GO:0005802;GO:0005802;GO:0005886;GO:0005886;GO:0005886;GO:0009833;GO:0009833;GO:0016020;GO:0016020;GO:0016020;GO:0016021;GO:0016021;GO:0016740;GO:0016757;GO:0016759;GO:0016760;GO:0016760;GO:0016760;GO:0016760;GO:0030244;GO:0030244;GO:0030244;GO:0030244;GO:0030244;GO:…	-	-	Similar to Cellulose synthase-8
Os01g0680900	36.8434	52.3783	21.3084	0.406818	-1.29754	0.000870816	0.0181899	1	28028749	28031687	-	1638	-	GO:0016020;GO:0016021;GO:0016021;GO:0055114;GO:0016020;GO:0016021;GO:0016021;GO:0055114;	-	-	Similar to Dopamine beta-monooxygenase
Os07g0538300	49.6107	30.8498	68.3716	2.21627	1.14814	0.000876555	0.0182953	7	21160884	21163894	-	2386	-	GO:0016020;GO:0016021;GO:0016021;	-	-	Hypothetical conserved gene
Os08g0387050	13.1594	4.64443	21.6745	4.66676	2.22242	0.00088252	0.0184052	8	18277581	18280448	-	2868	-	-	-	-	Conserved hypothetical protein
Os04g0116600	38.44	22.2853	54.5947	2.4498	1.29267	0.000884689	0.0184354	4	984543	987069	+	1811	-	GO:0005783;GO:0005783;GO:0016020;GO:0016021;GO:0016021;GO:0045703;GO:0055114;	-	-	Glucose/ribitol dehydrogenase family protein
Os02g0549200	53.1198	33.4597	72.7798	2.17515	1.12111	0.000885364	0.0184354	2	20623193	20626259	+	2038	OsRLCK73	GO:0000166;GO:0004672;GO:0004672;GO:0004675;GO:0005524;GO:0005524;GO:0005524;GO:0005524;GO:0005886;GO:0006468;GO:0006468;GO:0006468;GO:0016021;GO:0016301;GO:0016310;GO:0016740;	-	-	Similar to Ser Thr specific protein kinase-like protein
Os10g0437000	338.719	264.267	413.171	1.56346	0.644745	0.000887762	0.0184666	10	15621355	15624666	+	1730	-	GO:0008375;GO:0009567;GO:0009567;GO:0016020;GO:0016020;GO:0016020;GO:0016020;GO:0016740;GO:0016757;GO:0016757;GO:0048868;GO:0048868;GO:0008375;GO:0016020;GO:0016020;GO:0016020;GO:0016020;GO:0016740;GO:0016757;GO:0016757;GO:0008375;GO:0016020;GO:0016020;GO:0016020;GO:0016020;GO:0016740;GO:0016757;GO:0016757;	-	-	Similar to Secondary cell wall-related glycosyltransferase family 14
Os03g0621600	3.8582	7.71641	0	0	-Inf	0.000888263	0.0184666	3	23568423	23572574	+	1644	-	GO:0003677;GO:0003677;GO:0003677;GO:0003677;GO:0005634;GO:0005634;	-	-	Transcriptional factor B3 domain containing protein
Os03g0203800	98.7232	69.4882	127.958	1.84144	0.880835	0.000889414	0.018476	3	5441845	5444188	-	1879	CycD5	GO:0000079;GO:0000079;GO:0000278;GO:0000307;GO:0000307;GO:0005515;GO:0005634;GO:0005634;GO:0005737;GO:0005737;GO:0006468;GO:0007049;GO:0007088;GO:0008284;GO:0016538;GO:0016538;GO:0019901;GO:0044772;GO:0045787;GO:0051301;GO:0051301;	K18811	-	Cyclin D domain containing protein
Os04g0632100	208.596	258.917	158.275	0.611298	-0.710051	0.000893818	0.0185529	4	32178831	32182153	-	2564	OsRLCK163	GO:0000166;GO:0004672;GO:0004672;GO:0004674;GO:0004674;GO:0004674;GO:0004674;GO:0004674;GO:0005524;GO:0005524;GO:0005524;GO:0005524;GO:0005886;GO:0005886;GO:0006468;GO:0006468;GO:0006468;GO:0006468;GO:0016021;GO:0016301;GO:0016310;GO:0016740;GO:0048544;GO:0048544;GO:0048544;GO:0106310;GO:0106310;GO:0106311;GO:0106311;	-	-	S-locus receptor-like kinase RLK13
Os10g0501500	1504.9	1221.99	1787.8	1.46303	0.548958	0.000901652	0.0187008	10	19129876	19133349	+	1334	-	GO:0005262;GO:0005262;GO:0005739;GO:0005739;GO:0005743;GO:0006811;GO:0006816;GO:0015292;GO:0015292;GO:0015292;GO:0016020;GO:0016021;GO:0016021;GO:0031305;GO:0036444;GO:0051560;GO:0051560;GO:0051560;GO:0051560;GO:0070588;GO:1990246;	K20858	-	Protein of unknown function DUF607 family protein
Os11g0133100	16.4558	26.1808	6.73075	0.257087	-1.95967	0.000906176	0.0187798	11	1522291	1524288	-	1998	-	GO:0000166;GO:0004672;GO:0004672;GO:0004672;GO:0005524;GO:0005524;GO:0005524;GO:0005524;GO:0006468;GO:0006468;GO:0016020;GO:0016021;GO:0016021;GO:0016301;GO:0016310;GO:0016740;GO:0048544;GO:0048544;GO:0048544;	-	-	Similar to D-mannose binding lectin family protein
Os02g0539600	252.585	195.068	310.103	1.58972	0.668771	0.000908597	0.0188152	2	20011829	20013851	+	1335	GRY79	-	-	-	SANT domain, DNA binding domain containing protein
Os11g0302500	804.089	960.202	647.976	0.674833	-0.567397	0.000913346	0.0188987	11	11342349	11348424	+	4186	-	GO:0016020;GO:0016021;GO:0016021;GO:0047793;GO:0047793;	K08246	[EC:5.5.1.9]	Similar to cycloeucalenol cycloisomerase
Os08g0509100	51.3704	32.4318	70.3091	2.16791	1.1163	0.00091691	0.0189576	8	25241037	25250038	+	3272	OsLOX8	GO:0005515;GO:0006629;GO:0006631;GO:0006633;GO:0009507;GO:0009507;GO:0009536;GO:0016165;GO:0016165;GO:0016165;GO:0016491;GO:0016491;GO:0016491;GO:0016702;GO:0016702;GO:0016702;GO:0031408;GO:0031408;GO:0034440;GO:0046872;GO:0046872;GO:0046872;GO:0046872;GO:0051213;GO:0055114;GO:0005515;GO:0016702;GO:0016702;GO:0016702;GO:0046872;GO:0046872;GO:0046872;GO:0055114;	K00454	[EC:1.13.11.12]	Similar to Lipoxygenase, chloroplast precursor (EC 1.13.11.12)
Os03g0289400	163.351	117.803	208.899	1.7733	0.826433	0.000917787	0.0189609	3	10028091	10029033	+	650	OsStr2	GO:0009409;GO:0009409;GO:0009507;GO:0009507;GO:0009507;GO:0009534;GO:0009534;GO:0009941;GO:0009941;GO:0016020;GO:0016021;GO:0016021;	-	-	Rhodanese-like domain containing protein
Os02g0622500	639.073	767.288	510.858	0.665797	-0.586846	0.00093143	0.0192277	2	24783201	24786542	-	2382	-	GO:0003729;	-	-	Conserved hypothetical protein
Os04g0614650	727.969	871.73	584.208	0.670171	-0.577398	0.000933588	0.0192572	4	31189280	31193896	+	4617	-	GO:0016020;GO:0016021;GO:0016021;	-	-	Similar to OSIGBa0126B18.8 protein
Os02g0829000	108.716	52.8094	164.622	3.11728	1.64029	0.000947558	0.0195301	2	35633824	35636782	-	1763	-	-	-	-	Hypothetical gene
Os07g0502200	458.898	553.794	364.001	0.657286	-0.605406	0.000948367	0.0195315	7	18956816	18963021	-	1622	-	GO:0006855;GO:0015238;GO:0015297;GO:0015297;GO:0015297;GO:0016020;GO:0016020;GO:0016020;GO:0016020;GO:0016021;GO:0016021;GO:0022857;GO:0042908;GO:0042910;GO:0042910;GO:0055085;GO:0055085;	K03327	-	Multi antimicrobial extrusion protein MatE family protein
Os03g0804200	219.406	167.379	271.433	1.62167	0.69748	0.00094998	0.0195494	3	33563702	33566613	+	1074	OsLTPG10	GO:0006508;GO:0006869;GO:0006869;GO:0006869;GO:0008233;GO:0008289;GO:0008289;	-	-	Bifunctional inhibitor/plant lipid transfer protein/seed storage domain containing protein
Os12g0270300	449.276	559.922	338.63	0.60478	-0.725517	0.000951039	0.019556	12	9782561	9786758	-	3454	-	GO:0005524;GO:0006952;GO:0043531;GO:0043531;GO:0043531;GO:0006952;GO:0043531;GO:0043531;GO:0043531;	-	-	NB-ARC domain containing protein
Os01g0144100	421.957	332.891	511.023	1.53511	0.618339	0.000953591	0.0195932	1	2383611	2385593	-	873	-	GO:0009507;GO:0009534;GO:0009534;GO:0009534;GO:0009535;GO:0009543;GO:0009579;GO:0031977;	-	-	Similar to Thylakoid lumenal 15 kDa protein, chloroplast precursor (p15)
Os04g0579700	69.3759	46.3738	92.378	1.99203	0.99424	0.000959547	0.0196871	4	29247497	29249631	+	2051	-	GO:0005515;GO:0016567;	-	-	Similar to Predicted protein
Os05g0576600	249.65	119.022	380.278	3.19502	1.67583	0.000959735	0.0196871	5	28710320	28711241	-	922	-	-	-	-	Conserved hypothetical protein
Os10g0122600	47.6306	68.5728	26.6885	0.389199	-1.36142	0.0009604	0.0196871	10	1447351	1451372	-	2034	OsSNDP1	-	-	-	Sec14 and nodulin domain-containing protein, Root hair elongatio
Os06g0483900	110.607	79.3255	141.888	1.78868	0.838899	0.000966132	0.0197892	6	16471613	16481720	-	2069	-	GO:0003682;GO:0003682;GO:0003682;	-	-	Homeodomain-like containing protein
Os06g0610000	130.837	166.023	95.6518	0.576137	-0.795516	0.000969333	0.0198394	6	24296662	24297321	+	660	-	-	-	-	Conserved hypothetical protein
Os10g0482900	95.7209	124.317	67.1247	0.539947	-0.889109	0.000971015	0.0198584	10	18231655	18236510	-	2529	OsGRL19	GO:0005623;GO:0009055;GO:0015035;GO:0015035;GO:0015035;GO:0035556;GO:0035556;GO:0045454;	-	-	Thioredoxin fold domain containing protein
Os01g0115100	110.702	142.436	78.9682	0.554412	-0.850969	0.000975912	0.0199302	1	804097	806932	-	1402	-	-	-	-	Hypothetical conserved gene
Os03g0758000	85.6493	118.018	53.2808	0.451464	-1.14732	0.000976037	0.0199302	3	31323426	31325253	-	696	OsWRKY3	GO:0003677;GO:0003700;GO:0003700;GO:0003700;GO:0005634;GO:0005634;GO:0006355;GO:0006355;GO:0043565;GO:0043565;	-	-	Similar to WRKY23 transcription factor (Fragment)
Os11g0580800	760.665	612.144	909.186	1.48525	0.570703	0.000979049	0.0199762	11	21920308	21923341	-	1217	-	GO:0005886;GO:0008565;GO:0009306;GO:0009507;GO:0009535;GO:0009535;GO:0009536;GO:0009579;GO:0015031;GO:0015031;GO:0015031;GO:0016020;GO:0016021;GO:0016021;GO:0016021;GO:0016021;GO:0043953;GO:0043953;	-	-	Twin-arginine translocation protein TatB family protein
Os03g0831200	272.27	192.757	351.783	1.82501	0.867906	0.000982379	0.0200287	3	34913512	34914844	+	1333	GATA12	GO:0003700;GO:0006355;GO:0006355;GO:0008270;GO:0008270;GO:0008270;GO:0043565;GO:0043565;GO:0046872;	-	-	GATA transcription factor, Zinc finger transcription factor, Regulation of chlorophyll content and senescenc
Os03g0209500	91.2244	63.6319	118.817	1.86725	0.900918	0.000983751	0.0200412	3	5710240	5715009	-	2424	-	GO:0005783;GO:0005783;GO:0005794;GO:0005794;GO:0006612;GO:0006612;GO:0016020;GO:0016021;GO:0016021;GO:0016409;GO:0016409;GO:0016740;GO:0016746;GO:0018215;GO:0018230;GO:0019706;GO:0019706;GO:0019706;GO:0019706;	K20027	[EC:2.3.1.225]	Zinc finger, DHHC-type domain containing protein
Os06g0614100	64.4473	91.1553	37.7393	0.414011	-1.27226	0.000988044	0.0201131	6	24561305	24568614	-	1892	OsbZIP49	GO:0003677;GO:0003700;GO:0003700;GO:0003700;GO:0005515;GO:0005634;GO:0005634;GO:0006351;GO:0006351;GO:0006355;GO:0006355;GO:0006952;GO:0006952;GO:0043565;GO:0043565;	K14431	-	bZIP transcription factor, bZIP-1 domain containing protein
Os02g0632500	219.814	271.513	168.115	0.61918	-0.69157	0.000989021	0.0201175	2	25329183	25341924	+	2754	-	GO:0005096;GO:0005096;GO:0005096;GO:0005515;GO:0005737;GO:0005737;GO:0005737;GO:0043547;GO:0046872;GO:0046872;	K12489	-	Arf GTPase activating protein family protein
Os06g0352200	23.177	8.72296	37.631	4.31402	2.10903	0.000992586	0.0201744	6	14347071	14348226	-	1156	-	GO:0010256;GO:0010256;GO:0016020;GO:0016021;GO:0016021;	-	-	Protein of unknown function DUF679 family protein
Os08g0171700	1411.04	1674.12	1147.97	0.685716	-0.544316	0.000993477	0.020177	8	4206406	4207866	-	757	-	-	-	-	Conserved hypothetical protein
Os01g0341750	37.4624	53.1915	21.7333	0.408587	-1.29129	0.000997059	0.0202342	1	13487892	13506871	-	2013	-	-	-	-	Hypothetical protein
Os02g0828200	550.162	661.182	439.142	0.664178	-0.590358	0.00100039	0.0202862	2	35584962	35589241	+	1515	-	-	-	-	TPR-like domain containing protein
Os09g0272300	64.4411	42.621	86.2611	2.02391	1.01715	0.00100312	0.0203259	9	5430895	5433234	+	1843	-	GO:0004553;GO:0004553;GO:0004553;GO:0005975;GO:0005975;GO:0005975;GO:0008152;GO:0016020;GO:0016021;GO:0016021;GO:0016787;GO:0016798;GO:0042973;GO:0046658;GO:0046658;	-	-	Similar to 3-glucanase
Os01g0143900	34.2492	19.5288	48.9695	2.50755	1.32628	0.00101865	0.0206173	1	2377369	2377984	-	616	-	-	-	-	Conserved hypothetical protein
Os07g0619500	62.6556	84.1681	41.143	0.48882	-1.03263	0.00101907	0.0206173	7	25591228	25592810	+	1583	-	-	-	-	Protein of unknown function DUF1645 family protein
Os05g0391600	513.061	361.797	664.326	1.83619	0.876713	0.00101995	0.0206194	5	19021698	19030826	-	2602	-	GO:0005794;GO:0016740;GO:0016757;GO:0016757;GO:0016757;GO:0016757;GO:0016757;	-	-	Glycosyltransferase AER61, uncharacterized domain containing protein
Os04g0493100	569.712	454.568	684.856	1.50661	0.591304	0.00102271	0.0206501	4	24655178	24660067	-	2311	OsbHLH065	GO:0000978;GO:0000981;GO:0001228;GO:0005634;GO:0005634;GO:0005634;GO:0006355;GO:0006357;GO:0046983;GO:0046983;GO:0046983;	-	-	Basic helix-loop-helix dimerisation region bHLH domain containing protein
Os03g0227700	53.58	33.1324	74.0275	2.2343	1.15982	0.00102303	0.0206501	3	6737549	6744486	+	1930	OsDWF4	GO:0004497;GO:0004497;GO:0004497;GO:0004497;GO:0005506;GO:0005506;GO:0005783;GO:0005886;GO:0005886;GO:0006629;GO:0006694;GO:0007275;GO:0007275;GO:0007275;GO:0009741;GO:0009753;GO:0009826;GO:0009867;GO:0010012;GO:0010268;GO:0010358;GO:0016020;GO:0016021;GO:0016021;GO:0016125;GO:0016125;GO:0016132;GO:0016132;GO:0016132;GO:0016132;GO:0016491;GO:0016491;GO:0016705;GO:0016705;GO:0020037;GO:0020037;GO:…	K09587	[EC:1.14.13.-]	Cytochrome P450 90B2, Brassinosteroid C-22 hydroxylase, Brassinosteroids biosynthesi
Os02g0626400	6464.58	5138.14	7791.02	1.51631	0.600567	0.00102427	0.0206592	2	24985256	24989388	-	2631	OsPAL	GO:0003824;GO:0003824;GO:0005737;GO:0005737;GO:0005737;GO:0006559;GO:0006559;GO:0009698;GO:0009800;GO:0016829;GO:0016841;GO:0016841;GO:0003824;GO:0003824;GO:0005737;GO:0005737;GO:0005737;GO:0005737;GO:0006559;GO:0006559;GO:0009698;GO:0009800;GO:0009800;GO:0016829;GO:0016841;GO:0016841;GO:0016841;GO:0045548;GO:0045548;GO:0045548;GO:0003824;GO:0003824;GO:0005737;GO:0005737;GO:0005737;GO:0006559;GO:…	K10775	[EC:4.3.1.24]	Phenylalanine ammonia-lyase (EC 4.3.1.5)
Os01g0676200	125.796	91.4898	160.103	1.74996	0.807319	0.00104139	0.0209885	1	27801413	27802410	+	998	-	-	-	-	Conserved hypothetical protein
Os09g0264400	48.7993	77.0182	20.5803	0.267213	-1.90394	0.00104295	0.0210038	9	4775527	4778505	-	1896	-	GO:0004497;GO:0005506;GO:0005506;GO:0016020;GO:0016020;GO:0016021;GO:0016021;GO:0016491;GO:0016705;GO:0016705;GO:0016709;GO:0020037;GO:0020037;GO:0020037;GO:0046872;GO:0055114;	-	-	Cytochrome P450 family protein
Os03g0736900	277.443	370.367	184.519	0.498206	-1.00519	0.00104455	0.0210201	3	30204128	30204899	+	772	-	-	-	-	Similar to Sorghum bicolor protein targeted either to mitochondria or chloroplast proteins T50848
Os01g0155000	9.04563	15.8402	2.25105	0.14211	-2.81492	0.00104763	0.021066	1	2957166	2958439	-	1274	Hsr203j	GO:0016787;GO:0016787;GO:0016787;GO:0016787;	-	-	Alpha/beta hydrolase fold-3 domain containing protein
Os08g0515800	123.554	76.9604	170.148	2.21085	1.1446	0.00105188	0.0211354	8	25589036	25590554	-	1292	-	GO:0003690;GO:0003690;GO:0003690;GO:0006353;GO:0006355;GO:0006355;GO:0006355;GO:0009507;GO:0009507;GO:0009658;GO:0009658;GO:0032502;GO:0032502;	K15032	-	Mitochodrial transcription termination factor- related family protein
Os01g0280400	141.359	186.697	96.0219	0.51432	-0.959261	0.00105378	0.0211574	1	9962807	9966715	+	1836	-	GO:0003677;GO:0005515;GO:0005739;GO:0005739;	-	-	DNA-binding protein
Os10g0467900	71.7318	29.2734	114.19	3.90082	1.96378	0.00106013	0.0212688	10	17267138	17273224	-	3544	-	GO:0000166;GO:0004672;GO:0004672;GO:0004672;GO:0005515;GO:0005524;GO:0005524;GO:0005524;GO:0005524;GO:0005886;GO:0006468;GO:0006468;GO:0016020;GO:0016021;GO:0016021;	-	-	Protein kinase, catalytic domain domain containing protein
Os05g0574700	391.591	474.038	309.145	0.652152	-0.61672	0.00106576	0.0213553	5	28628860	28632192	-	1768	-	-	-	-	Similar to cDNA clone:002-182-C01, full insert sequence
Os03g0313300	50.0938	31.4204	68.7672	2.18861	1.13002	0.00106607	0.0213553	3	11199350	11205122	-	2332	-	GO:0000166;GO:0003723;GO:0003723;GO:0003723;GO:0004652;GO:0004652;GO:0004652;GO:0004652;GO:0004652;GO:0005524;GO:0005634;GO:0005634;GO:0005634;GO:0006378;GO:0006378;GO:0006397;GO:0016020;GO:0016021;GO:0016021;GO:0016740;GO:0016779;GO:0016779;GO:0031123;GO:0031123;GO:0043631;GO:0043631;	K14376	[EC:2.7.7.19]	Poly(A) polymerase, central region domain containing protein
Os02g0188000	1184.09	1423.66	944.512	0.663438	-0.591965	0.00106869	0.0213916	2	4888511	4890272	-	1615	OsUGT84C1	GO:0008194;GO:0008194;GO:0008194;GO:0016740;GO:0016757;GO:0043231;GO:0080043;GO:0080043;GO:0080044;GO:0080044;	-	-	UDP-glucuronosyl/UDP-glucosyltransferase family protein
Os03g0769600	313.941	172.302	455.579	2.64407	1.40276	0.00107578	0.0215172	3	31860523	31863362	-	2141	-	GO:0009507;GO:0009535;GO:0009535;GO:0009536;GO:0009579;GO:0016020;GO:0016021;GO:0016021;GO:0017004;GO:0017004;	-	-	ResB-like family protein
Os07g0573900	435.585	299.843	571.328	1.90543	0.930115	0.00107782	0.0215416	7	23202739	23203255	+	517	OsAGP27	GO:0016020;GO:0016021;GO:0016021;GO:0031225;	-	-	Hypothetical conserved gene
Os08g0187500	923.234	745.832	1100.64	1.47572	0.561415	0.00108007	0.0215704	8	5109268	5116778	+	3280	Roc1(t)	GO:0000981;GO:0000981;GO:0003677;GO:0003677;GO:0003677;GO:0005634;GO:0005634;GO:0006355;GO:0006355;GO:0006355;GO:0006357;GO:0043565;	-	-	Similar to Roc1
Os04g0476100	1178.11	758.989	1597.24	2.10443	1.07343	0.00108497	0.0216358	4	23829769	23832791	-	1841	OsDAO4	GO:0005507;GO:0005507;GO:0005507;GO:0008131;GO:0008131;GO:0008131;GO:0009308;GO:0009308;GO:0009308;GO:0016491;GO:0046872;GO:0048038;GO:0048038;GO:0048038;GO:0052593;GO:0052594;GO:0052595;GO:0052595;GO:0052596;GO:0055114;GO:0005507;GO:0005507;GO:0005507;GO:0005507;GO:0008131;GO:0008131;GO:0008131;GO:0008131;GO:0009308;GO:0009308;GO:0009308;GO:0009308;GO:0016491;GO:0046872;GO:0048038;GO:0048038;GO:…	K00276	[EC:1.4.3.21]	Similar to Peroxisomal copper-containing amine oxidase
Os02g0163500	53.8374	74.3133	33.3614	0.44893	-1.15544	0.00108499	0.0216358	2	3415483	3418396	-	814	-	-	-	-	Conserved hypothetical protein
Os08g0557000	381.595	462.718	300.472	0.649363	-0.622902	0.00109504	0.0218197	8	27877376	27880017	+	1061	PIMT1	GO:0004719;GO:0004719;GO:0004719;GO:0005737;GO:0005737;GO:0006464;GO:0006464;GO:0006479;GO:0008168;GO:0016740;GO:0032259;	K00573	[EC:2.1.1.77]	L-isoaspartate methyltransferase, iso-Asp- containing protein repairing enzyme, Seed vigor and longevit
Os08g0515700	56.2016	35.8033	76.5998	2.13946	1.09725	0.00110996	0.0221004	8	25584990	25589000	+	2161	-	-	-	-	Protein of unknown function DUF547 domain containing protein
Os04g0497000	62.0277	37.7435	86.312	2.2868	1.19333	0.00112091	0.0223016	4	24858099	24859658	-	1343	OsNADPH1	GO:0016491;GO:0016491;GO:0016491;GO:0032440;GO:0055114;GO:0016491;GO:0016491;GO:0016491;GO:0032440;GO:0055114;	-	-	Similar to Allyl alcohol dehydrogenase
Os03g0571900	38.1827	53.7621	22.6033	0.420431	-1.25006	0.0011265	0.0223959	3	20793274	20799805	-	1900	PEZ1	GO:0006855;GO:0015238;GO:0015297;GO:0015297;GO:0015297;GO:0016020;GO:0016020;GO:0016020;GO:0016020;GO:0016021;GO:0016021;GO:0022857;GO:0042908;GO:0042910;GO:0042910;GO:0055085;GO:0055085;	K03327	-	Similar to transparent testa 12 protein
Os04g0684100	58.5995	79.1123	38.0866	0.481425	-1.05462	0.00112987	0.022446	4	34930170	34932191	-	2022	-	-	-	-	Hypothetical conserved gene
Os10g0320100	1648.41	741.621	2555.2	3.44543	1.78468	0.00113505	0.0225221	10	8679311	8681266	+	1863	OsF3'H	GO:0005506;GO:0009813;GO:0016020;GO:0016021;GO:0016705;GO:0016709;GO:0020037;GO:0020037;GO:0055114;	K05280	[EC:1.14.14.82]	Similar to Flavonoid 3'-monooxygenase (EC 1.14.13.21) (Flavonoid 3'-hydroxylase) (Cytochrome P450 75B2)
Os06g0158300	153.46	192.687	114.234	0.592846	-0.75427	0.00113599	0.0225221	6	2973685	2979467	-	3818	-	GO:0005524;GO:0006952;GO:0043531;GO:0043531;GO:0043531;	-	-	NB-ARC domain containing protein
Os10g0419500	5454.91	6587.58	4322.25	0.656121	-0.607967	0.00113626	0.0225221	10	14757127	14759763	-	1124	-	GO:0005506;GO:0005506;GO:0005634;GO:0005634;GO:0005737;GO:0005737;GO:0006555;GO:0006555;GO:0008652;GO:0009086;GO:0010309;GO:0010309;GO:0010309;GO:0010309;GO:0010309;GO:0016491;GO:0016491;GO:0016491;GO:0019509;GO:0019509;GO:0019509;GO:0046872;GO:0051213;GO:0055114;	K08967	-	Similar to SIPL
Os05g0115900	68.3383	91.6586	45.0181	0.49115	-1.02576	0.00115137	0.0228043	5	865006	870797	-	2031	-	GO:0004553;GO:0004553;GO:0004563;GO:0004563;GO:0004563;GO:0004563;GO:0005773;GO:0005773;GO:0005829;GO:0005829;GO:0005975;GO:0005975;GO:0005975;GO:0008152;GO:0009505;GO:0015929;GO:0016787;GO:0016798;GO:0102148;GO:0004553;GO:0004553;GO:0004563;GO:0004563;GO:0004563;GO:0004563;GO:0005975;GO:0005975;GO:0005975;GO:0008152;GO:0016787;GO:0016798;GO:0102148;	K12373	[EC:3.2.1.52]	Glycoside hydrolase, family 20 protein
Os08g0518800	4.7741	0.327329	9.22086	28.17	4.81609	0.00115336	0.0228267	8	25758874	25759533	-	660	OsGH	GO:0004568;GO:0004568;GO:0005576;GO:0005576;	K01183	[EC:3.2.1.14]	Similar to Class III chitinase homologu
Os08g0256000	87.1127	52.169	122.056	2.33964	1.22628	0.00115583	0.0228583	8	9507285	9508548	-	1264	-	GO:0016021;	-	-	Conserved hypothetical protein
Os07g0590700	130.024	29.2647	230.784	7.8861	2.97931	0.00115822	0.0228886	7	24078257	24079597	-	639	OsAGP13	-	-	-	Similar to transcriptional regulatory protein algP
Os11g0240800	229.009	281.831	176.188	0.625154	-0.677715	0.00116497	0.0230046	11	7501175	7503573	-	2399	-	-	-	-	Hypothetical conserved gene
Os10g0114300	129.123	203.956	54.2902	0.266186	-1.90949	0.00116683	0.0230241	10	923908	926465	+	1253	-	GO:0004032;GO:0004032;GO:0005829;GO:0005829;GO:0008106;GO:0016491;GO:0016491;GO:0016616;GO:0047834;GO:0055114;	K22374	[EC:1.1.1.285]	Similar to NADPH-dependent codeinone reductase (EC 1.1.1.247)
Os03g0281800	85.9022	112.015	59.7896	0.533765	-0.905724	0.00117251	0.0231122	3	9646913	9651687	-	2448	-	-	-	-	Conserved hypothetical protein
Os11g0696200	224.603	124.25	324.956	2.61533	1.38699	0.00117339	0.0231122	11	28474498	28478023	+	1615	-	GO:0000166;GO:0003878;GO:0003878;GO:0003878;GO:0005524;GO:0005524;GO:0005524;GO:0005524;GO:0005737;GO:0005829;GO:0005829;GO:0006085;GO:0006629;GO:0006633;GO:0009346;GO:0016740;GO:0016746;	K01648	[EC:2.3.3.8]	ATP citrate lyase beta (Fragment)
Os07g0687200	697.44	833.47	561.409	0.673581	-0.570077	0.00117494	0.0231122	7	29197781	29200317	-	2112	OsCam1-2	GO:0005509;GO:0005509;GO:0005509;GO:0005509;GO:0005509;GO:0005509;GO:0005509;GO:0005634;GO:0019722;GO:0046872;	-	-	Similar to Auxin-regulated calmodulin
Os11g0170200	160.937	120.392	201.481	1.67354	0.742899	0.00117586	0.0231122	11	3389321	3395923	-	3373	-	-	-	-	Protein of unknown function DUF869, plant family protein
Os01g0111900	429.066	261.722	596.409	2.27878	1.18826	0.00117615	0.0231122	1	625986	627009	+	1024	SIP34	-	-	-	Glutelin family protein
Os05g0557700	2234.4	2639.62	1829.19	0.692975	-0.529125	0.00117655	0.0231122	5	27740218	27749525	-	4262	LTN1	GO:0005783;GO:0005794;GO:0006817;GO:0016036;GO:0044257;GO:0055062;GO:2000185;GO:0005783;GO:0005783;GO:0005794;GO:0005794;GO:0006817;GO:0016036;GO:0016036;GO:0044257;GO:0055062;GO:0055062;GO:2000185;	-	-	Ubiquitin-conjugating E2 enzyme, Phosphate homeostasis, Negative regulator of the inorganic phosphate (Pi)-starvation response-signaling pathwa
Os12g0528100	22.2534	11.0032	33.5036	3.04491	1.6064	0.00118707	0.0233016	12	20828974	20831442	+	2469	-	GO:0016020;GO:0016021;GO:0016021;	-	-	Armadillo-like helical domain containing protein
Os04g0517100	54.0719	34.9402	73.2036	2.09511	1.06702	0.00119114	0.023364	4	25843038	25844912	-	1875	OsMyb4	GO:0003677;GO:0005634;GO:0005634;GO:0009409;GO:0009409;GO:0030154;GO:0043565;GO:0044212;GO:0045893;GO:0045893;GO:0005634;GO:0030154;GO:0043565;GO:0044212;	K09422	-	Similar to OSIGBa0145M07.4 protein
Os02g0134200	51.8913	21.7615	82.0211	3.7691	1.91422	0.00119782	0.0234777	2	1799750	1800811	-	1062	OsSGL	-	-	-	DUF1645 family protein, Regulation of stress- tolerance and grain lengt
Os12g0431100	71.2567	23.2959	119.218	5.11754	2.35545	0.00120167	0.0235355	12	13879364	13881474	+	1620	-	GO:0000166;GO:0005524;GO:0005524;GO:0005524;GO:0005524;GO:0016887;GO:0016887;	-	-	ATPase, AAA-type, core domain containing protein
Os02g0617100	13.1158	21.4524	4.77916	0.22278	-2.16631	0.00120896	0.0236607	2	24471545	24472870	-	1065	-	-	-	-	Conserved hypothetical protein
Os06g0145800	75.3244	51.4264	99.2224	1.92941	0.948157	0.00121295	0.0237213	6	2405409	2408049	+	1060	-	GO:0003677;GO:0003677;GO:0003697;GO:0003697;GO:0003697;GO:0006355;GO:0006355;GO:0006355;GO:0006952;GO:0006952;GO:0006952;	-	-	Similar to Whirly family nucleic acid binding protein
Os04g0613900	502.651	649.558	355.743	0.547669	-0.868623	0.00121433	0.0237307	4	31128314	31133415	-	3452	OsHAK11	GO:0006811;GO:0006813;GO:0006813;GO:0006813;GO:0015079;GO:0015079;GO:0015079;GO:0016020;GO:0016020;GO:0016020;GO:0016020;GO:0016020;GO:0016021;GO:0016021;GO:0071805;GO:0071805;	K03549	-	Similar to Potassium transporter 18
Os02g0827600	96.2932	55.7474	136.839	2.45462	1.2955	0.00122515	0.0239244	2	35567756	35570398	-	1099	-	-	-	-	Protein of unknown function DUF3531 domain containing protein
Os01g0662600	4641.74	5456.73	3826.75	0.70129	-0.511917	0.00123374	0.0240743	1	27047365	27050478	-	3114	OsISC6	GO:0005506;GO:0005506;GO:0005737;GO:0005737;GO:0005739;GO:0005759;GO:0005759;GO:0005759;GO:0006879;GO:0006879;GO:0008198;GO:0008198;GO:0016226;GO:0016226;GO:0016226;GO:0036455;GO:0044571;GO:0044572;GO:0046872;GO:0051536;GO:0051536;GO:0051536;GO:0051537;GO:0051537;GO:0051537;GO:0051539;GO:0051539;GO:0005506;GO:0005506;GO:0016226;GO:0016226;GO:0016226;GO:0051536;GO:0051536;GO:0051536;GO:0005506;GO:…	K22068	-	Similar to NifU-like protein
Os10g0135600	230.473	283.455	177.492	0.626174	-0.675363	0.00124006	0.0241799	10	2201512	2206735	+	1659	OsPOP20	GO:0016020;GO:0016020;GO:0016298;GO:0016787;GO:0016787;	K18368	[EC:3.1.1.-]	Alpha/beta hydrolase family protein
Os11g0641300	25.3682	9.33482	41.4015	4.43517	2.14899	0.0012471	0.0242928	11	25399957	25400721	+	765	-	-	-	-	Conserved hypothetical protein
Os02g0176700	625.548	504.61	746.487	1.47934	0.56495	0.0012477	0.0242928	2	4196026	4208370	-	2772	osACA9	GO:0000166;GO:0000166;GO:0000166;GO:0005388;GO:0005388;GO:0005388;GO:0005388;GO:0005388;GO:0005516;GO:0005516;GO:0005516;GO:0005524;GO:0005524;GO:0005524;GO:0005524;GO:0005887;GO:0005887;GO:0006811;GO:0006816;GO:0016020;GO:0016020;GO:0016020;GO:0016021;GO:0016021;GO:0016021;GO:0019829;GO:0043231;GO:0070588;GO:0070588;	K01537	[EC:7.2.2.10]	Similar to autoinhibited calcium ATPase
Os01g0710200	95.4565	123.103	67.8103	0.550842	-0.860288	0.00125318	0.0243723	1	29513380	29514941	-	1562	PAO1	GO:0005737;GO:0005737;GO:0016491;GO:0046208;GO:0046592;GO:0048510;GO:0048510;GO:0050660;GO:0052894;GO:0052901;GO:0052903;GO:0055114;GO:1903602;GO:1990534;	K12259	-	Polyamine oxidase, Polyamine catabolis
Os10g0196100	11.224	3.67671	18.7712	5.10544	2.35203	0.00125368	0.0243723	10	6715606	6716328	+	723	-	GO:0005506;GO:0005506;GO:0016020;GO:0016021;GO:0016705;GO:0016705;GO:0016709;GO:0020037;GO:0020037;GO:0020037;GO:0055114;	-	-	Similar to Cytochrome P450 98A1
Os03g0111200	64.6487	39.0077	90.2897	2.31466	1.2108	0.00125455	0.0243723	3	647000	649463	-	1031	OsREM1.3	-	-	-	Similar to Remorin
Os06g0254700	657.535	508.704	806.366	1.58514	0.664608	0.00125813	0.0244239	6	8011879	8014834	-	1063	-	GO:0004497;GO:0004497;GO:0005509;GO:0005509;	K17991	[EC:1.11.2.3]	Caleosin related family protein
Os03g0297600	501.056	364.036	638.075	1.75278	0.809644	0.00126862	0.0246093	3	10418661	10419833	-	1173	OsPYL/RCAR4	GO:0004864;GO:0004864;GO:0005634;GO:0005634;GO:0005634;GO:0005737;GO:0005737;GO:0009738;GO:0009738;GO:0010427;GO:0010427;GO:0032515;GO:0038023;GO:0038023;GO:0080163;GO:0080163;	K14496	-	Streptomyces cyclase/dehydrase family protein
Os11g0145200	175.498	133.046	217.949	1.63814	0.712063	0.00127437	0.0246889	11	2067852	2069428	-	1577	OsUGT75E1	GO:0008194;GO:0008194;GO:0008194;GO:0016740;GO:0016757;GO:0043231;GO:0080043;GO:0080044;	-	-	UDP-glucuronosyl/UDP-glucosyltransferase family protein
Os02g0236600	44.8364	27.8024	61.8704	2.22537	1.15404	0.00127459	0.0246889	2	7751287	7753674	+	1533	prx27	GO:0004601;GO:0004601;GO:0004601;GO:0004601;GO:0005576;GO:0005576;GO:0006979;GO:0006979;GO:0006979;GO:0006979;GO:0016491;GO:0020037;GO:0020037;GO:0020037;GO:0020037;GO:0042744;GO:0042744;GO:0042744;GO:0046872;GO:0046872;GO:0055114;GO:0098869;	-	-	Peroxidase P7 (EC 1.11.1.7) (TP7)
Os02g0830100	3161.31	3722.19	2600.44	0.698632	-0.517395	0.0012871	0.0249129	2	35683512	35688472	-	2509	-	GO:0004222;GO:0004222;GO:0006508;GO:0006508;GO:0006508;GO:0008233;GO:0008233;GO:0008237;GO:0016787;GO:0046872;GO:0046872;GO:0004222;GO:0004222;GO:0004222;GO:0006508;GO:0006508;GO:0006508;GO:0006508;GO:0006508;GO:0006518;GO:0006518;GO:0008233;GO:0008233;GO:0008237;GO:0016787;GO:0046872;GO:0046872;GO:0004222;GO:0004222;GO:0006508;GO:0006508;GO:0006508;GO:0008233;GO:0008237;GO:0016787;GO:0046872;GO:…	K01414	[EC:3.4.24.70]	Similar to Oligopeptidase A
Os11g0530600	2026.75	1099.54	2953.97	2.68655	1.42575	0.00129148	0.0249794	11	19277597	19281006	-	1755	CHS*	GO:0009058;GO:0009058;GO:0009813;GO:0016210;GO:0016210;GO:0016210;GO:0016740;GO:0016746;GO:0016746;GO:0016746;GO:0016747;GO:0016747;GO:0016747;GO:0030639;	K00660	[EC:2.3.1.74]	Similar to Chalcone synthase C2 (EC 2.3.1.74) (Naringenin-chalcone synthase C2)
Os01g0656600	431.001	519.745	342.257	0.658509	-0.602724	0.00129261	0.0249828	1	26699254	26701573	-	2320	-	-	-	-	Conserved hypothetical protein
Os05g0163300	129.578	59.0445	200.112	3.38917	1.76093	0.00129438	0.0249988	5	3715778	3716891	-	1114	OsFLA9	GO:0005886;GO:0005886;GO:0009834;GO:0009834;	-	-	Similar to Arabinogalactan protein-like
Os10g0395200	702.151	539.422	864.88	1.60334	0.681084	0.0012961	0.0250137	10	13258240	13259300	-	881	-	GO:0009535;	-	-	Conserved hypothetical protein
Os01g0666600	1600.34	1944.9	1255.78	0.64568	-0.631108	0.0012996	0.0250629	1	27246279	27247948	+	858	-	GO:0009507;GO:0009507;GO:0016021;	-	-	Conserved hypothetical protein
Os11g0261900	22.3342	11.0404	33.6279	3.04589	1.60686	0.00130141	0.0250744	11	8826309	8827815	+	1507	-	GO:0005829;GO:0005829;GO:0016311;GO:0016787;GO:0016787;GO:0016791;GO:0030145;GO:0030145;	-	-	Metallophosphoesterase domain containing protein
Os03g0195475	300.888	387.603	214.174	0.55256	-0.855797	0.00130237	0.0250744	3	4954410	4959369	+	2287	-	-	-	-	Hypothetical protein
Os05g0535800	200.942	153.778	248.106	1.61341	0.690112	0.00130305	0.0250744	5	26608277	26612344	+	1567	-	GO:0003676;GO:0003676;GO:0003676;GO:0003723;GO:0043489;	K02945	-	Similar to F14O23.10 protein
Os02g0700100	21.88	10.8336	32.9263	3.03928	1.60373	0.00131296	0.0252467	2	28802911	28805716	+	2261	OsWD40-51	GO:0005515;GO:0005680;GO:0010997;GO:0010997;GO:0010997;GO:0031145;GO:0097027;GO:0097027;GO:1904668;GO:1904668;GO:1905786;GO:1990757;	K03363	-	Similar to WD-repeat protein
Os05g0103300	369.69	292.448	446.932	1.52825	0.611877	0.00131888	0.0253372	5	189770	191128	+	841	-	GO:0016020;GO:0016021;GO:0016021;GO:0016020;GO:0016021;GO:0016021;	-	-	Similar to AT.I.24-5 protein (Fragment)
Os02g0577100	149.792	112.178	187.405	1.67061	0.740373	0.00131959	0.0253372	2	22163299	22167298	-	1301	-	GO:0004842;GO:0008270;GO:0008270;GO:0008270;GO:0016020;GO:0016021;GO:0016567;	-	-	Zinc finger, RING/FYVE/PHD-type domain containing protein
Os03g0848100	336.526	257.845	415.208	1.6103	0.687334	0.00132075	0.0253411	3	35659857	35663960	-	4010	LDC	-	-	-	Similar to Ser/Thr protein phosphatase family protein, expressed
Os02g0702000	478.759	383.118	574.4	1.49928	0.584266	0.0013244	0.0253927	2	28917800	28920757	+	2373	OSOTP51	GO:0000373;GO:0004519;GO:0004519;GO:0005515;GO:0009507;GO:0045292;GO:0048564;	-	-	Pentatricopeptide repeats protein, Splicing of chloroplast mRN
Os01g0664500	300.761	374.381	227.141	0.60671	-0.72092	0.00132585	0.025402	1	27145068	27149003	+	2547	-	GO:0004864;GO:0004864;GO:0005737;GO:0005737;GO:0032515;GO:0035308;GO:0035308;GO:0004864;GO:0004864;GO:0005737;GO:0005737;GO:0032515;GO:0035308;GO:0035308;	-	-	Lg106-like family protein
Os12g0299300	694.237	829.193	559.28	0.674488	-0.568136	0.0013269	0.0254036	12	11904703	11907272	-	1715	-	GO:0005783;GO:0016020;GO:0005783;GO:0016020;	-	-	Conserved hypothetical protein
Os01g0875500	44.0213	26.1023	61.9404	2.37298	1.2467	0.00132987	0.025442	1	37994513	38001584	+	3787	OsBgal4	GO:0004553;GO:0004553;GO:0004553;GO:0004565;GO:0004565;GO:0005975;GO:0005975;GO:0005975;GO:0008152;GO:0016020;GO:0016021;GO:0016021;GO:0016787;GO:0016798;GO:0030246;GO:0030246;GO:0080167;GO:0004553;GO:0004553;GO:0004553;GO:0004565;GO:0005975;GO:0005975;GO:0005975;GO:0008152;GO:0016787;GO:0016798;GO:0030246;GO:0030246;	-	-	Similar to Beta-galactosidase (EC 3.2.1.23)
Os02g0755400	42.1093	17.4967	66.7218	3.8134	1.93108	0.00133677	0.0255555	2	31781578	31787144	+	3439	-	GO:0003676;GO:0003676;GO:0003723;GO:0003723;GO:0003729;GO:0005634;GO:0006397;GO:1990904;	K25006	-	Similar to RNA recognition motif-containing protein SEB-4
Os05g0521700	177.592	105.234	249.95	2.37519	1.24804	0.00134375	0.0256703	5	25952753	25955720	+	2968	-	-	-	-	Conserved hypothetical protein
Os02g0606000	256.169	198.457	313.881	1.58161	0.661392	0.00135012	0.0257734	2	23745236	23748951	+	1393	OsDG2	-	-	-	Glycine-rich protein (GRP), Regulation of chloroplast development at early leaf stag
Os12g0194600	61.5988	40.9146	82.2831	2.01109	1.00798	0.00135242	0.0257827	12	4848847	4859750	+	2340	OsbZIP85	GO:0003700;GO:0003700;GO:0003700;GO:0006355;GO:0006355;GO:0003700;GO:0003700;GO:0003700;GO:0006355;GO:0006355;	-	-	Similar to DNA binding protein
Os06g0126500	682.351	389.251	975.45	2.50596	1.32537	0.00135256	0.0257827	6	1414221	1416298	+	1790	OsBAG3	GO:0000774;GO:0005515;GO:0005737;GO:0031072;GO:0050790;GO:0050821;GO:0051087;GO:0051087;GO:0051087;	-	-	Ubiquitin domain containing protein
Os09g0369400	830.808	987.554	674.062	0.682556	-0.55098	0.00135354	0.0257828	9	12251875	12254061	+	1549	OsTPP7	GO:0003824;GO:0003824;GO:0004805;GO:0004805;GO:0004805;GO:0004805;GO:0005992;GO:0005992;GO:0005992;GO:0005992;GO:0016311;GO:0016787;	K01087	[EC:3.1.3.12]	Similar to predicted protein
Os01g0129500	14.0683	4.02227	24.1144	5.99522	2.58381	0.00135509	0.025784	1	1641272	1644151	-	2268	-	GO:0003735;GO:0005840;GO:0006412;GO:0016020;GO:0016021;GO:0016021;	-	-	Protein of unknown function DUF1666 family protein
Os01g0102500	223.795	165.622	281.968	1.70248	0.767636	0.00135556	0.025784	1	141959	144554	+	1770	-	-	-	-	Conserved hypothetical protein
Os08g0417100	76.1922	52.5725	99.8119	1.89856	0.924904	0.00135795	0.0258108	8	19954825	19956227	-	1191	-	GO:0016491;GO:0016491;GO:0016491;GO:0046872;GO:0046872;GO:0051213;GO:0055114;	-	-	Similar to cDNA, clone: J100014C05, full insert sequence
Os03g0132000	523.361	626.76	419.962	0.670051	-0.577656	0.00135993	0.0258298	3	1822255	1825976	+	2018	OsACS4	GO:0000166;GO:0005524;GO:0005524;GO:0005777;GO:0016405;GO:0016874;GO:0016874;	K10526	[EC:6.2.1.-]	Similar to 4-coumarate-CoA ligase-like protein
Os03g0800400	36.8468	52.1001	21.5935	0.414461	-1.27069	0.0013657	0.0259124	3	33385135	33387239	-	1878	-	-	-	-	Protein of unknown function DUF1618 domain containing protein
Os11g0679700	21.6307	10.7638	32.4976	3.01915	1.59414	0.00136624	0.0259124	11	27486903	27490269	+	1952	OsGPAT3	GO:0016020;GO:0016021;GO:0016021;GO:0016740;GO:0016746;GO:0016746;GO:0016746;	K13508	-	Glycerol-3-phosphate acyltransferase, Anther development, Pollen formatio
Os05g0267100	1065.67	869.957	1261.38	1.44993	0.535984	0.00137008	0.0259665	5	10537478	10546650	-	3379	-	-	-	-	Similar to Transporter-like protein
Os04g0689500	376.792	194.123	559.461	2.88199	1.52707	0.00138919	0.0263098	4	35277706	35279151	+	1359	-	GO:0016021;GO:0016020;GO:0016021;GO:0016021;	-	-	Similar to H0814G11.12 protein
Os03g0685100	26.7575	14.3969	39.1181	2.71711	1.44208	0.00139148	0.0263343	3	27314277	27316173	+	1098	-	GO:0001510;GO:0003723;GO:0003723;GO:0003723;GO:0005739;GO:0006396;GO:0006396;GO:0006396;GO:0008168;GO:0008173;GO:0008173;GO:0008173;GO:0016740;GO:0032259;	K03437	-	tRNA/rRNA methyltransferase, SpoU domain containing protein
Os01g0899200	123.47	90.5545	156.386	1.72698	0.788252	0.00139257	0.026336	1	39102277	39103501	-	931	-	GO:0008168;GO:0008168;GO:0008168;GO:0016020;GO:0016021;GO:0016740;GO:0032259;	-	-	Similar to dehydration-responsive family protein
Os04g0495400	57.985	38.2563	77.7137	2.03139	1.02247	0.00139576	0.0263671	4	24766251	24769310	+	1864	-	GO:0016020;GO:0016021;GO:0016021;GO:0046872;GO:0055114;	-	-	DOMON domain containing protein
Os07g0615200	2689.66	2055.56	3323.75	1.61695	0.693277	0.00139621	0.0263671	7	25348060	25350242	+	1321	OsJAZ6	GO:0005515;GO:0005634;GO:0005634;GO:0009611;GO:0009611;GO:0031347;GO:0031347;GO:2000022;GO:2000022;	K13464	-	Tify domain containing protein
[truncated: 24,985 more rows]
